# Supplementary material for: Relative incidence and individual-level severity of seasonal influenza A H3N2 compared with 2009 pandemic H1N1
Source: BMC Infect Dis. 2017 May 11;17:337. doi: 10.1186/s12879-017-2432-7 (PMC5425986; doi:10.1186/s12879-017-2432-7)
Supplement: Supplementary file 1 — Dataset S2 Population-level surveillance data. All weekly records used to calculate excess hospitalisations and deaths are contained in this comma separated file. (CSV 35 kb) [file 12879_2017_2432_MOESM1_ESM.csv]

year	week	n.samps	A.H1N1	A.H3N2	A.H1N1pdm	B	GP.per.1000	date.wk.start	date.wk.end
1998	1	303	1	31	0	0	84.8	29/12/1997	4/1/1998
1998	2	681	6	67	0	0	53	5/1/1998	11/1/1998
1998	3	488	4	95	0	2	31.7	12/1/1998	18/1/1998
1998	4	423	5	129	0	0	35.4	19/1/1998	25/1/1998
1998	5	273	7	120	0	0	28.2	26/1/1998	1/2/1998
1998	6	404	2	163	0	0	34.8	2/2/1998	8/2/1998
1998	7	464	4	223	0	2	41.2	9/2/1998	15/2/1998
1998	8	568	5	288	0	1	48	16/2/1998	22/2/1998
1998	9	764	1	427	0	2	62.7	23/2/1998	1/3/1998
1998	10	693	4	371	0	1	73.5	2/3/1998	8/3/1998
1998	11	659	2	294	0	3	63.9	9/3/1998	15/3/1998
1998	12	510	3	212	0	4	54.7	16/3/1998	22/3/1998
1998	13	441	0	129	0	5	58.4	23/3/1998	29/3/1998
1998	14	492	0	113	0	2	45.1	30/3/1998	5/4/1998
1998	15	319	1	47	0	3	43.3	6/4/1998	12/4/1998
1998	16	283	0	29	0	1	38.4	13/4/1998	19/4/1998
1998	17	384	0	18	0	4	30.7	20/4/1998	26/4/1998
1998	18	305	0	24	0	3	33.3	27/4/1998	3/5/1998
1998	19	308	0	35	0	3	38.9	4/5/1998	10/5/1998
1998	20	344	0	34	0	3	48.6	11/5/1998	17/5/1998
1998	21	323	0	34	0	5	39.1	18/5/1998	24/5/1998
1998	22	344	0	51	0	1	38.6	25/5/1998	31/5/1998
1998	23	339	0	41	0	5	42.9	1/6/1998	7/6/1998
1998	24	336	0	31	0	5	31.6	8/6/1998	14/6/1998
1998	25	388	0	51	0	8	37.7	15/6/1998	21/6/1998
1998	26	447	1	55	0	15	37.2	22/6/1998	28/6/1998
1998	27	382	0	61	0	9	31.6	29/6/1998	5/7/1998
1998	28	437	0	58	0	14	33.7	6/7/1998	12/7/1998
1998	29	412	0	67	0	21	40.5	13/7/1998	19/7/1998
1998	30	419	0	50	0	14	33.1	20/7/1998	26/7/1998
1998	31	476	0	53	0	13	54	27/7/1998	2/8/1998
1998	32	348	0	31	0	19	48.7	3/8/1998	9/8/1998
1998	33	304	0	17	0	14	43.5	10/8/1998	16/8/1998
1998	34	282	0	15	0	5	41.2	17/8/1998	23/8/1998
1998	35	317	0	23	0	13	37.6	24/8/1998	30/8/1998
1998	36	298	0	12	0	4	46.1	31/8/1998	6/9/1998
1998	37	306	0	10	0	3	45.5	7/9/1998	13/9/1998
1998	38	340	0	7	0	4	48	14/9/1998	20/9/1998
1998	39	338	0	4	0	1	46.7	21/9/1998	27/9/1998
1998	40	254	1	5	0	1	42.8	28/9/1998	4/10/1998
1998	41	262	0	1	0	2	37.2	5/10/1998	11/10/1998
1998	42	213	0	1	0	1	39.3	12/10/1998	18/10/1998
1998	43	230	0	2	0	1	41	19/10/1998	25/10/1998
1998	44	213	0	0	0	0	35.9	26/10/1998	1/11/1998
1998	45	213	0	0	0	1	42.7	2/11/1998	8/11/1998
1998	46	237	0	2	0	0	47.9	9/11/1998	15/11/1998
1998	47	230	1	1	0	0	47.3	16/11/1998	22/11/1998
1998	48	214	0	1	0	1	45.4	23/11/1998	29/11/1998
1998	49	174	0	3	0	1	38.9	30/11/1998	6/12/1998
1998	50	261	0	4	0	0	45.1	7/12/1998	13/12/1998
1998	51	236	0	1	0	1	44.5	14/12/1998	20/12/1998
1998	52	169	0	3	0	0	40.3	21/12/1998	27/12/1998
1999	1	232	0	17	0	1	45.5	28/12/1998	3/1/1999
1999	2	282	0	36	0	1	56	4/1/1999	10/1/1999
1999	3	328	1	59	0	2	62.2	11/1/1999	17/1/1999
1999	4	514	0	136	0	4	103.9	18/1/1999	24/1/1999
1999	5	662	0	225	0	4	123	25/1/1999	31/1/1999
1999	6	683	0	224	0	6	106.5	1/2/1999	7/2/1999
1999	7	578	0	197	0	3	97.2	8/2/1999	14/2/1999
1999	8	289	0	71	0	4	116.5	15/2/1999	21/2/1999
1999	9	374	0	77	0	5	54	22/2/1999	28/2/1999
1999	10	288	0	20	0	3	47.4	1/3/1999	7/3/1999
1999	11	264	0	15	0	8	43.6	8/3/1999	14/3/1999
1999	12	272	0	14	0	11	45.8	15/3/1999	21/3/1999
1999	13	275	1	16	0	20	48.6	22/3/1999	28/3/1999
1999	14	280	2	13	0	19	38.8	29/3/1999	4/4/1999
1999	15	284	1	7	0	12	41.7	5/4/1999	11/4/1999
1999	16	362	0	27	0	19	48.4	12/4/1999	18/4/1999
1999	17	318	0	6	0	19	50.4	19/4/1999	25/4/1999
1999	18	295	0	13	0	17	45.6	26/4/1999	2/5/1999
1999	19	346	0	11	0	19	41.9	3/5/1999	9/5/1999
1999	20	371	0	3	0	11	45.5	10/5/1999	16/5/1999
1999	21	344	0	12	0	6	53.9	17/5/1999	23/5/1999
1999	22	405	0	9	0	12	52.6	24/5/1999	30/5/1999
1999	23	409	0	17	0	14	53.7	31/5/1999	6/6/1999
1999	24	371	0	5	0	8	48.6	7/6/1999	13/6/1999
1999	25	313	0	5	0	7	48.4	14/6/1999	20/6/1999
1999	26	424	0	23	0	11	50	21/6/1999	27/6/1999
1999	27	424	0	20	0	10	54.5	28/6/1999	4/7/1999
1999	28	359	0	29	0	3	56.4	5/7/1999	11/7/1999
1999	29	404	0	61	0	6	50.8	12/7/1999	18/7/1999
1999	30	417	0	72	0	7	54.2	19/7/1999	25/7/1999
1999	31	405	0	57	0	8	43.5	26/7/1999	1/8/1999
1999	32	379	0	50	0	4	51.8	2/8/1999	8/8/1999
1999	33	317	0	43	0	9	49.2	9/8/1999	15/8/1999
1999	34	329	0	35	0	15	45.8	16/8/1999	22/8/1999
1999	35	281	0	16	0	8	44.4	23/8/1999	29/8/1999
1999	36	280	0	20	0	12	54.9	30/8/1999	5/9/1999
1999	37	318	0	26	0	13	53.5	6/9/1999	12/9/1999
1999	38	288	0	25	0	13	50	13/9/1999	19/9/1999
1999	39	280	0	9	0	14	51	20/9/1999	26/9/1999
1999	40	234	0	9	0	10	46.5	27/9/1999	3/10/1999
1999	41	243	0	2	0	9	52.7	4/10/1999	10/10/1999
1999	42	248	0	8	0	3	47.5	11/10/1999	17/10/1999
1999	43	211	0	2	0	6	53.2	18/10/1999	24/10/1999
1999	44	214	0	0	0	5	45.7	25/10/1999	31/10/1999
1999	45	212	0	0	0	3	53.2	1/11/1999	7/11/1999
1999	46	225	0	2	0	6	48.7	8/11/1999	14/11/1999
1999	47	215	0	2	0	2	45.2	15/11/1999	21/11/1999
1999	48	240	0	0	0	2	48.4	22/11/1999	28/11/1999
1999	49	196	1	0	0	2	49.3	29/11/1999	5/12/1999
1999	50	235	0	0	0	2	57.4	6/12/1999	12/12/1999
1999	51	194	1	3	0	2	51.3	13/12/1999	19/12/1999
1999	52	163	0	4	0	3	50	20/12/1999	26/12/1999
2000	1	138	2	5	0	3	52.4	27/12/1999	2/1/2000
2000	2	239	3	26	0	8	63.2	3/1/2000	9/1/2000
2000	3	250	15	36	0	6	73.2	10/1/2000	16/1/2000
2000	4	260	28	35	0	8	84	17/1/2000	23/1/2000
2000	5	297	45	39	0	14	89	24/1/2000	30/1/2000
2000	6	290	49	73	0	16	84	31/1/2000	6/2/2000
2000	7	379	61	80	0	29	73.1	7/2/2000	13/2/2000
2000	8	363	45	46	0	32	79.2	14/2/2000	20/2/2000
2000	9	395	46	44	0	61	82.5	21/2/2000	27/2/2000
2000	10	349	45	36	0	53	81.3	28/2/2000	5/3/2000
2000	11	433	45	48	0	63	75	6/3/2000	12/3/2000
2000	12	396	29	24	0	55	73.7	13/3/2000	19/3/2000
2000	13	369	10	18	0	47	61.4	20/3/2000	26/3/2000
2000	14	381	2	18	0	35	57.3	27/3/2000	2/4/2000
2000	15	341	3	3	0	30	54.7	3/4/2000	9/4/2000
2000	16	385	0	8	0	15	53.2	10/4/2000	16/4/2000
2000	17	293	2	5	0	9	43.1	17/4/2000	23/4/2000
2000	18	331	1	1	0	6	43.7	24/4/2000	30/4/2000
2000	19	264	0	1	0	2	46.1	1/5/2000	7/5/2000
2000	20	265	1	6	0	4	46.4	8/5/2000	14/5/2000
2000	21	292	0	4	0	6	40.9	15/5/2000	21/5/2000
2000	22	277	0	5	0	2	42	22/5/2000	28/5/2000
2000	23	265	1	11	0	2	43.2	29/5/2000	4/6/2000
2000	24	247	0	11	0	1	42.6	5/6/2000	11/6/2000
2000	25	244	0	12	0	1	43	12/6/2000	18/6/2000
2000	26	273	0	16	0	2	48.8	19/6/2000	25/6/2000
2000	27	245	0	14	0	0	48	26/6/2000	2/7/2000
2000	28	295	1	34	0	1	48.1	3/7/2000	9/7/2000
2000	29	315	0	36	0	1	52	10/7/2000	16/7/2000
2000	30	267	0	26	0	1	46.2	17/7/2000	23/7/2000
2000	31	229	3	26	0	1	48	24/7/2000	30/7/2000
2000	32	230	5	21	0	2	45.3	31/7/2000	6/8/2000
2000	33	211	5	23	0	1	38.5	7/8/2000	13/8/2000
2000	34	275	11	28	0	1	41.7	14/8/2000	20/8/2000
2000	35	270	14	21	0	1	45.5	21/8/2000	27/8/2000
2000	36	243	18	17	0	2	40.2	28/8/2000	3/9/2000
2000	37	252	9	16	0	3	46.4	4/9/2000	10/9/2000
2000	38	245	8	4	0	2	41.5	11/9/2000	17/9/2000
2000	39	273	6	3	0	2	40.2	18/9/2000	24/9/2000
2000	40	244	1	1	0	1	40.5	25/9/2000	1/10/2000
2000	41	180	0	0	0	3	40.2	2/10/2000	8/10/2000
2000	42	232	0	0	0	2	42.2	9/10/2000	15/10/2000
2000	43	234	0	0	0	2	39.3	16/10/2000	22/10/2000
2000	44	245	0	1	0	7	38.7	23/10/2000	29/10/2000
2000	45	209	2	0	0	3	43.8	30/10/2000	5/11/2000
2000	46	243	2	1	0	7	42.2	6/11/2000	12/11/2000
2000	47	229	1	0	0	1	44.4	13/11/2000	19/11/2000
2000	48	250	1	0	0	5	44.5	20/11/2000	26/11/2000
2000	49	201	0	1	0	6	40.5	27/11/2000	3/12/2000
2000	50	252	0	0	0	2	48.6	4/12/2000	10/12/2000
2000	51	221	0	0	0	5	47.7	11/12/2000	17/12/2000
2000	52	283	2	0	0	8	46.5	18/12/2000	24/12/2000
2000	53	211	3	1	0	3	43.6	25/12/2000	31/12/2000
2001	1	267	1	0	0	2	47.1	1/1/2001	7/1/2001
2001	2	286	12	0	0	9	41.8	8/1/2001	14/1/2001
2001	3	277	10	1	0	12	38.8	15/1/2001	21/1/2001
2001	4	173	8	1	0	11	36.2	22/1/2001	28/1/2001
2001	5	307	6	4	0	10	41	29/1/2001	4/2/2001
2001	6	293	9	6	0	20	45	5/2/2001	11/2/2001
2001	7	346	10	3	0	23	54.1	12/2/2001	18/2/2001
2001	8	334	20	2	0	32	56.8	19/2/2001	25/2/2001
2001	9	368	29	2	0	29	53.9	26/2/2001	4/3/2001
2001	10	345	24	0	0	34	51.6	5/3/2001	11/3/2001
2001	11	327	30	4	0	34	53.6	12/3/2001	18/3/2001
2001	12	355	33	2	0	42	51.4	19/3/2001	25/3/2001
2001	13	337	27	2	0	25	52.3	26/3/2001	1/4/2001
2001	14	289	32	2	0	18	49.2	2/4/2001	8/4/2001
2001	15	248	19	4	0	19	42.4	9/4/2001	15/4/2001
2001	16	346	25	4	0	20	44.2	16/4/2001	22/4/2001
2001	17	359	40	7	0	18	47.6	23/4/2001	29/4/2001
2001	18	333	51	5	0	12	52.6	30/4/2001	6/5/2001
2001	19	350	38	10	0	12	58	7/5/2001	13/5/2001
2001	20	372	42	5	0	24	57.5	14/5/2001	20/5/2001
2001	21	362	51	7	0	23	53.4	21/5/2001	27/5/2001
2001	22	422	58	4	0	17	55.6	28/5/2001	3/6/2001
2001	23	327	37	2	0	17	53.3	4/6/2001	10/6/2001
2001	24	353	46	3	0	15	53.2	11/6/2001	17/6/2001
2001	25	341	52	4	0	12	49.6	18/6/2001	24/6/2001
2001	26	352	37	0	0	14	50.8	25/6/2001	1/7/2001
2001	27	320	39	1	0	14	51.1	2/7/2001	8/7/2001
2001	28	325	48	0	0	13	47	9/7/2001	15/7/2001
2001	29	314	33	6	0	15	46.8	16/7/2001	22/7/2001
2001	30	350	44	4	0	14	46.8	23/7/2001	29/7/2001
2001	31	324	39	4	0	17	49	30/7/2001	5/8/2001
2001	32	325	43	11	0	17	49.8	6/8/2001	12/8/2001
2001	33	232	17	0	0	20	45.2	13/8/2001	19/8/2001
2001	34	293	20	7	0	12	38.2	20/8/2001	26/8/2001
2001	35	229	17	1	0	9	40.6	27/8/2001	2/9/2001
2001	36	224	6	1	0	2	39.4	3/9/2001	9/9/2001
2001	37	244	6	1	0	12	37.3	10/9/2001	16/9/2001
2001	38	253	7	0	0	3	46.2	17/9/2001	23/9/2001
2001	39	277	2	0	0	1	45.4	24/9/2001	30/9/2001
2001	40	164	2	0	0	1	40.4	1/10/2001	7/10/2001
2001	41	214	0	2	0	0	45.6	8/10/2001	14/10/2001
2001	42	222	0	0	0	1	51.9	15/10/2001	21/10/2001
2001	43	216	0	0	0	0	53.1	22/10/2001	28/10/2001
2001	44	234	1	0	0	0	49.8	29/10/2001	4/11/2001
2001	45	207	0	0	0	0	40.6	5/11/2001	11/11/2001
2001	46	233	0	1	0	0	41.8	12/11/2001	18/11/2001
2001	47	257	0	3	0	2	42.1	19/11/2001	25/11/2001
2001	48	229	1	0	0	1	43.3	26/11/2001	2/12/2001
2001	49	213	1	0	0	0	45.6	3/12/2001	9/12/2001
2001	50	206	0	3	0	0	46.5	10/12/2001	16/12/2001
2001	51	215	0	4	0	0	38.7	17/12/2001	23/12/2001
2001	52	169	1	2	0	1	46.4	24/12/2001	30/12/2001
2002	1	187	1	4	0	3	39.7	31/12/2001	6/1/2002
2002	2	242	3	12	0	5	49	7/1/2002	13/1/2002
2002	3	284	5	30	0	15	58.5	14/1/2002	20/1/2002
2002	4	253	4	38	0	14	63.7	21/1/2002	27/1/2002
2002	5	265	5	47	0	21	71.4	28/1/2002	3/2/2002
2002	6	368	3	74	0	40	66.2	4/2/2002	10/2/2002
2002	7	222	2	18	0	17	69.1	11/2/2002	17/2/2002
2002	8	310	9	34	0	13	58.4	18/2/2002	24/2/2002
2002	9	259	8	32	0	16	56.4	25/2/2002	3/3/2002
2002	10	218	2	26	0	6	58.8	4/3/2002	10/3/2002
2002	11	262	6	25	0	8	57.1	11/3/2002	17/3/2002
2002	12	291	3	47	0	27	55.5	18/3/2002	24/3/2002
2002	13	241	2	46	0	15	44.3	25/3/2002	31/3/2002
2002	14	291	2	44	0	10	43.3	1/4/2002	7/4/2002
2002	15	327	0	40	0	8	50	8/4/2002	14/4/2002
2002	16	343	3	72	0	2	50	15/4/2002	21/4/2002
2002	17	343	2	47	0	3	47.1	22/4/2002	28/4/2002
2002	18	323	0	33	0	2	45.4	29/4/2002	5/5/2002
2002	19	388	0	38	0	0	46.5	6/5/2002	12/5/2002
2002	20	321	0	41	0	2	47	13/5/2002	19/5/2002
2002	21	256	0	11	0	1	47.6	20/5/2002	26/5/2002
2002	22	302	0	49	0	1	46.2	27/5/2002	2/6/2002
2002	23	294	0	38	0	1	44.7	3/6/2002	9/6/2002
2002	24	247	0	41	0	0	51.5	10/6/2002	16/6/2002
2002	25	304	0	45	0	1	49.9	17/6/2002	23/6/2002
2002	26	278	0	45	0	0	49.2	24/6/2002	30/6/2002
2002	27	249	0	62	0	0	50.9	1/7/2002	7/7/2002
2002	28	314	0	87	0	0	46.2	8/7/2002	14/7/2002
2002	29	294	0	74	0	0	39.8	15/7/2002	21/7/2002
2002	30	235	0	44	0	1	41.7	22/7/2002	28/7/2002
2002	31	255	0	49	0	1	41.4	29/7/2002	4/8/2002
2002	32	209	0	29	0	2	31.4	5/8/2002	11/8/2002
2002	33	209	0	36	0	1	36.5	12/8/2002	18/8/2002
2002	34	179	0	22	0	0	38.9	19/8/2002	25/8/2002
2002	35	263	1	20	0	0	36.2	26/8/2002	1/9/2002
2002	36	235	0	18	0	4	37.5	2/9/2002	8/9/2002
2002	37	219	0	11	0	1	42.7	9/9/2002	15/9/2002
2002	38	204	0	2	0	4	42.9	16/9/2002	22/9/2002
2002	39	218	0	0	0	6	38.2	23/9/2002	29/9/2002
2002	40	216	0	7	0	3	36	30/9/2002	6/10/2002
2002	41	209	0	2	0	1	37.8	7/10/2002	13/10/2002
2002	42	193	0	4	0	5	44.8	14/10/2002	20/10/2002
2002	43	167	0	4	0	4	39.9	21/10/2002	27/10/2002
2002	44	201	0	2	0	3	39.6	28/10/2002	3/11/2002
2002	45	210	0	6	0	2	37.9	4/11/2002	10/11/2002
2002	46	223	0	0	0	0	31.4	11/11/2002	17/11/2002
2002	47	243	0	0	0	8	38	18/11/2002	24/11/2002
2002	48	219	0	1	0	9	35	25/11/2002	1/12/2002
2002	49	195	0	1	0	9	38.6	2/12/2002	8/12/2002
2002	50	208	0	7	0	7	38.6	9/12/2002	15/12/2002
2002	51	239	0	6	0	20	47.8	16/12/2002	22/12/2002
2002	52	232	0	11	0	13	42.6	23/12/2002	29/12/2002
2003	1	228	0	13	0	27	37.9	30/12/2002	5/1/2003
2003	2	233	1	29	0	10	39.2	6/1/2003	12/1/2003
2003	3	245	1	20	0	42	57.5	13/1/2003	19/1/2003
2003	4	308	0	40	0	46	55.2	20/1/2003	26/1/2003
2003	5	275	0	17	0	49	46.5	27/1/2003	2/2/2003
2003	6	324	0	57	0	47	49.1	3/2/2003	9/2/2003
2003	7	346	0	49	0	23	57.9	10/2/2003	16/2/2003
2003	8	442	1	89	0	44	56.5	17/2/2003	23/2/2003
2003	9	556	0	97	0	38	52.9	24/2/2003	2/3/2003
2003	10	539	1	113	0	38	51.7	3/3/2003	9/3/2003
2003	11	883	0	137	0	38	61.3	10/3/2003	16/3/2003
2003	12	1829	2	162	0	75	59	17/3/2003	23/3/2003
2003	13	1784	2	135	0	60	52.6	24/3/2003	30/3/2003
2003	14	1924	0	61	0	19	56	31/3/2003	6/4/2003
2003	15	1403	1	30	0	6	42.9	7/4/2003	13/4/2003
2003	16	839	0	7	0	2	37.7	14/4/2003	20/4/2003
2003	17	779	0	14	0	3	37	21/4/2003	27/4/2003
2003	18	494	0	1	0	0	31.2	28/4/2003	4/5/2003
2003	19	359	0	2	0	0	29.3	5/5/2003	11/5/2003
2003	20	372	0	3	0	0	28.5	12/5/2003	18/5/2003
2003	21	350	0	4	0	0	28.3	19/5/2003	25/5/2003
2003	22	317	0	9	0	0	32.8	26/5/2003	1/6/2003
2003	23	319	0	9	0	0	22.9	2/6/2003	8/6/2003
2003	24	241	0	3	0	0	25.9	9/6/2003	15/6/2003
2003	25	178	0	10	0	0	30.2	16/6/2003	22/6/2003
2003	26	202	0	15	0	0	38.8	23/6/2003	29/6/2003
2003	27	149	0	24	0	0	42.1	30/6/2003	6/7/2003
2003	28	147	0	9	0	0	42.4	7/7/2003	13/7/2003
2003	29	185	0	22	0	0	39.8	14/7/2003	20/7/2003
2003	30	178	0	20	0	0	26.1	21/7/2003	27/7/2003
2003	31	151	0	16	0	0	32	28/7/2003	3/8/2003
2003	32	148	0	13	0	0	36.1	4/8/2003	10/8/2003
2003	33	119	0	8	0	0	33.9	11/8/2003	17/8/2003
2003	34	134	0	17	0	1	34.3	18/8/2003	24/8/2003
2003	35	198	0	11	0	0	34.5	25/8/2003	31/8/2003
2003	36	200	0	21	0	0	36.5	1/9/2003	7/9/2003
2003	37	217	0	15	0	0	38.7	8/9/2003	14/9/2003
2003	38	337	0	26	0	1	40.5	15/9/2003	21/9/2003
2003	39	304	0	22	0	1	32.6	22/9/2003	28/9/2003
2003	40	231	0	12	0	0	37.5	29/9/2003	5/10/2003
2003	41	246	0	10	0	0	33	6/10/2003	12/10/2003
2003	42	237	0	14	0	0	33.2	13/10/2003	19/10/2003
2003	43	201	0	8	0	0	33.7	20/10/2003	26/10/2003
2003	44	210	0	3	0	0	34.1	27/10/2003	2/11/2003
2003	45	216	0	2	0	0	35.9	3/11/2003	9/11/2003
2003	46	187	0	0	0	0	35.1	10/11/2003	16/11/2003
2003	47	194	0	4	0	0	33.6	17/11/2003	23/11/2003
2003	48	170	0	0	0	0	34	24/11/2003	30/11/2003
2003	49	188	0	4	0	1	36.4	1/12/2003	7/12/2003
2003	50	286	0	3	0	0	38.7	8/12/2003	14/12/2003
2003	51	325	0	6	0	0	31.6	15/12/2003	21/12/2003
2003	52	197	0	3	0	0	28.6	22/12/2003	28/12/2003
2004	1	251	0	12	0	0	33.9	29/12/2003	4/1/2004
2004	2	287	0	6	0	0	36.1	5/1/2004	11/1/2004
2004	3	275	0	13	0	0	35.9	12/1/2004	18/1/2004
2004	4	138	0	7	0	0	32	19/1/2004	25/1/2004
2004	5	447	0	10	0	3	31.6	26/1/2004	1/2/2004
2004	6	522	0	46	0	1	30.3	2/2/2004	8/2/2004
2004	7	570	0	120	0	0	39.7	9/2/2004	15/2/2004
2004	8	738	0	156	0	3	48.6	16/2/2004	22/2/2004
2004	9	626	0	137	0	4	49	23/2/2004	29/2/2004
2004	10	596	0	184	0	1	46.2	1/3/2004	7/3/2004
2004	11	636	0	186	0	2	48.4	8/3/2004	14/3/2004
2004	12	639	0	176	0	0	54.4	15/3/2004	21/3/2004
2004	13	562	0	171	0	0	46.5	22/3/2004	28/3/2004
2004	14	524	0	167	0	1	39.8	29/3/2004	4/4/2004
2004	15	403	0	133	0	0	41.6	5/4/2004	11/4/2004
2004	16	480	0	93	0	4	37.4	12/4/2004	18/4/2004
2004	17	535	0	153	0	3	38	19/4/2004	25/4/2004
2004	18	489	0	91	0	2	45.6	26/4/2004	2/5/2004
2004	19	490	0	85	0	0	46.2	3/5/2004	9/5/2004
2004	20	555	0	93	0	7	46.5	10/5/2004	16/5/2004
2004	21	461	0	88	0	4	48.7	17/5/2004	23/5/2004
2004	22	481	0	71	0	3	40.6	24/5/2004	30/5/2004
2004	23	556	0	141	0	3	36.6	31/5/2004	6/6/2004
2004	24	553	0	118	0	3	41	7/6/2004	13/6/2004
2004	25	536	0	92	0	4	35.6	14/6/2004	20/6/2004
2004	26	554	2	114	0	6	45.3	21/6/2004	27/6/2004
2004	27	557	2	115	0	12	33.2	28/6/2004	4/7/2004
2004	28	570	3	182	0	9	45.6	5/7/2004	11/7/2004
2004	29	649	4	215	0	14	48.5	12/7/2004	18/7/2004
2004	30	756	7	275	0	16	48.8	19/7/2004	25/7/2004
2004	31	709	2	230	0	15	44.9	26/7/2004	1/8/2004
2004	32	641	1	160	0	18	42.8	2/8/2004	8/8/2004
2004	33	606	3	117	0	16	42.4	9/8/2004	15/8/2004
2004	34	637	0	157	0	24	37.9	16/8/2004	22/8/2004
2004	35	517	0	92	0	18	37.7	23/8/2004	29/8/2004
2004	36	506	0	78	0	24	32.8	30/8/2004	5/9/2004
2004	37	545	0	54	0	7	43.8	6/9/2004	12/9/2004
2004	38	575	0	65	0	28	45.6	13/9/2004	19/9/2004
2004	39	569	1	48	0	13	32.3	20/9/2004	26/9/2004
2004	40	450	0	14	0	5	42.4	27/9/2004	3/10/2004
2004	41	479	1	10	0	6	33.6	4/10/2004	10/10/2004
2004	42	436	0	8	0	5	35.9	11/10/2004	17/10/2004
2004	43	356	0	3	0	4	35.7	18/10/2004	24/10/2004
2004	44	438	0	2	0	2	42.6	25/10/2004	31/10/2004
2004	45	431	0	2	0	2	35	1/11/2004	7/11/2004
2004	46	438	0	2	0	3	36.6	8/11/2004	14/11/2004
2004	47	465	0	1	0	1	33.9	15/11/2004	21/11/2004
2004	48	552	0	8	0	2	38.3	22/11/2004	28/11/2004
2004	49	474	0	6	0	3	38.5	29/11/2004	5/12/2004
2004	50	456	0	1	0	2	37.2	6/12/2004	12/12/2004
2004	51	479	0	2	0	3	36.3	13/12/2004	19/12/2004
2004	52	421	0	6	0	2	40.7	20/12/2004	26/12/2004
2005	1	402	1	4	0	0	43.3	27/12/2004	2/1/2005
2005	2	438	0	10	0	2	38.9	3/1/2005	9/1/2005
2005	3	391	2	12	0	4	31.3	10/1/2005	16/1/2005
2005	4	423	0	10	0	7	41.9	17/1/2005	23/1/2005
2005	5	496	4	28	0	8	41.2	24/1/2005	30/1/2005
2005	6	430	8	23	0	22	38.9	31/1/2005	6/2/2005
2005	7	369	11	19	0	8	40.8	7/2/2005	13/2/2005
2005	8	551	6	42	0	11	35.2	14/2/2005	20/2/2005
2005	9	464	3	27	0	28	47.1	21/2/2005	27/2/2005
2005	10	536	10	59	0	36	57.2	28/2/2005	6/3/2005
2005	11	789	14	115	0	70	78.1	7/3/2005	13/3/2005
2005	12	904	36	162	0	94	83.7	14/3/2005	20/3/2005
2005	13	884	35	120	0	74	81.5	21/3/2005	27/3/2005
2005	14	980	22	141	0	63	83.1	28/3/2005	3/4/2005
2005	15	881	17	112	0	43	68.5	4/4/2005	10/4/2005
2005	16	878	21	167	0	46	61.1	11/4/2005	17/4/2005
2005	17	954	12	133	0	50	63.6	18/4/2005	24/4/2005
2005	18	892	13	166	0	40	68.8	25/4/2005	1/5/2005
2005	19	1028	22	241	0	22	80.1	2/5/2005	8/5/2005
2005	20	1138	14	344	0	24	80.1	9/5/2005	15/5/2005
2005	21	1150	21	383	0	18	84.8	16/5/2005	22/5/2005
2005	22	1382	14	540	0	13	89.5	23/5/2005	29/5/2005
2005	23	1415	14	501	0	11	86.8	30/5/2005	5/6/2005
2005	24	1087	15	313	0	15	67.6	6/6/2005	12/6/2005
2005	25	819	6	170	0	8	60.9	13/6/2005	16/6/2005
2005	26	843	2	113	0	12	60.8	20/6/2005	26/6/2005
2005	27	752	4	70	0	16	58.5	27/6/2005	3/7/2005
2005	28	824	5	84	0	15	60.3	4/7/2005	10/7/2005
2005	29	846	5	48	0	4	37.7	11/7/2005	17/7/2005
2005	30	789	3	43	0	5	44.3	18/7/2005	24/7/2005
2005	31	668	2	15	0	12	33.1	25/7/2005	31/7/2005
2005	32	649	3	9	0	4	43.5	1/8/2005	7/8/2005
2005	33	594	2	5	0	10	40.3	8/8/2005	14/8/2005
2005	34	538	0	8	0	5	44.7	15/8/2005	21/8/2005
2005	35	585	8	9	0	9	49.8	22/8/2005	28/8/2005
2005	36	571	5	1	0	6	46.1	29/8/2005	4/9/2005
2005	37	540	2	5	0	6	52.4	5/9/2005	11/9/2005
2005	38	572	5	2	0	3	46.8	12/9/2005	18/9/2005
2005	39	655	4	3	0	5	47.3	19/9/2005	25/9/2005
2005	40	598	4	1	0	6	54	26/9/2005	2/10/2005
2005	41	729	3	1	0	5	47	3/10/2005	9/10/2005
2005	42	635	2	0	0	4	41.3	10/10/2005	16/10/2005
2005	43	728	2	0	0	6	46.5	17/10/2005	23/10/2005
2005	44	703	1	0	0	3	47.4	24/10/2005	30/10/2005
2005	45	723	0	1	0	5	46.9	31/10/2005	6/11/2005
2005	46	758	1	4	0	4	52.9	7/11/2005	13/11/2005
2005	47	697	1	10	0	2	46.9	14/11/2005	20/11/2005
2005	48	653	1	2	0	1	45.7	21/11/2005	27/11/2005
2005	49	730	8	0	0	2	53.2	28/11/2005	4/12/2005
2005	50	653	4	2	0	1	44.8	5/12/2005	11/12/2005
2005	51	716	5	1	0	5	41.9	12/12/2005	18/12/2005
2005	52	708	7	3	0	12	45.9	19/12/2005	25/12/2005
2006	1	692	18	3	0	23	52.4	26/12/2005	1/1/2006
2006	2	613	21	2	0	21	49.4	2/1/2006	8/1/2006
2006	3	592	18	8	0	30	48.7	9/1/2006	15/1/2006
2006	4	711	48	3	0	46	52.8	16/1/2006	22/1/2006
2006	5	625	38	3	0	67	40.2	23/1/2006	29/1/2006
2006	6	713	52	3	0	64	36.3	30/1/2006	5/2/2006
2006	7	772	64	6	0	61	52.6	6/2/2006	12/2/2006
2006	8	720	61	5	0	57	56.4	13/2/2006	19/2/2006
2006	9	703	69	2	0	65	64.4	20/2/2006	26/2/2006
2006	10	755	90	3	0	55	58.2	27/2/2006	5/3/2006
2006	11	885	108	8	0	87	62.2	6/3/2006	12/3/2006
2006	12	823	85	3	0	66	60.7	13/3/2006	19/3/2006
2006	13	908	93	4	0	45	56.2	20/3/2006	26/3/2006
2006	14	844	59	2	0	37	62	27/3/2006	2/4/2006
2006	15	817	55	2	0	22	52.8	3/4/2006	9/4/2006
2006	16	643	33	1	0	17	49.5	10/4/2006	16/4/2006
2006	17	824	40	1	0	14	50.6	17/4/2006	23/4/2006
2006	18	709	32	0	0	19	47.5	24/4/2006	30/4/2006
2006	19	648	41	0	0	12	54.4	1/5/2006	7/5/2006
2006	20	825	54	0	0	10	54.5	8/5/2006	14/5/2006
2006	21	726	74	0	0	5	51.1	15/5/2006	21/5/2006
2006	22	688	64	0	0	4	54.9	22/5/2006	28/5/2006
2006	23	687	70	0	0	4	60	29/5/2006	4/6/2006
2006	24	847	139	1	0	7	64.1	5/6/2006	11/6/2006
2006	25	1015	251	1	0	8	68.1	12/6/2006	18/6/2006
2006	26	1083	244	1	0	7	78.9	19/6/2006	25/6/2006
2006	27	979	292	1	0	3	59.8	26/6/2006	2/7/2006
2006	28	940	203	3	0	4	49.1	3/7/2006	9/7/2006
2006	29	867	137	4	0	3	54.5	10/7/2006	16/7/2006
2006	30	723	86	3	0	6	53.5	17/7/2006	23/7/2006
2006	31	813	66	4	0	4	45.6	24/7/2006	30/7/2006
2006	32	617	38	5	0	2	45.2	31/7/2006	6/8/2006
2006	33	598	22	5	0	6	44.5	7/8/2006	13/8/2006
2006	34	629	17	6	0	1	41	14/8/2006	20/8/2006
2006	35	600	12	4	0	0	38.4	21/8/2006	27/8/2006
2006	36	633	7	5	0	2	38.2	28/8/2006	3/9/2006
2006	37	672	17	18	0	2	38.4	4/9/2006	10/9/2006
2006	38	623	11	13	0	3	37.1	11/9/2006	17/9/2006
2006	39	709	21	28	0	2	41.2	18/9/2006	24/9/2006
2006	40	688	7	12	0	1	43.1	25/9/2006	1/10/2006
2006	41	558	4	7	0	0	46.4	2/10/2006	8/10/2006
2006	42	659	5	5	0	1	38.8	9/10/2006	15/10/2006
2006	43	576	0	3	0	2	39.8	16/10/2006	22/10/2006
2006	44	573	1	3	0	0	37.1	23/10/2006	29/10/2006
2006	45	617	0	0	0	0	41.8	30/10/2006	5/11/2006
2006	46	599	0	2	0	0	39.2	6/11/2006	12/11/2006
2006	47	619	0	1	0	0	31.9	13/11/2006	19/11/2006
2006	48	581	1	0	0	1	38.1	20/11/2006	26/11/2006
2006	49	608	2	1	0	0	37.2	27/11/2006	3/12/2006
2006	50	599	2	5	0	1	41.7	4/12/2006	10/12/2006
2006	51	617	2	4	0	1	36.3	11/12/2006	17/12/2006
2006	52	617	1	2	0	6	39	18/12/2006	24/12/2006
2006	53	617	5	4	0	3	40	25/12/2006	31/12/2006
2007	1	641	6	9	0	2	41.1	1/1/2007	7/1/2007
2007	2	630	4	33	0	6	42.7	8/1/2007	14/1/2007
2007	3	672	3	62	0	9	39.5	15/1/2007	21/1/2007
2007	4	658	1	82	0	7	42.2	22/1/2007	28/1/2007
2007	5	755	6	114	0	15	50.6	29/1/2007	4/2/2007
2007	6	840	3	139	0	14	55.5	5/2/2007	11/2/2007
2007	7	745	4	152	0	19	58	12/2/2007	18/2/2007
2007	8	890	5	238	0	16	52	19/2/2007	25/2/2007
2007	9	936	5	255	0	15	52.9	26/2/2007	4/3/2007
2007	10	922	3	239	0	34	58.8	5/3/2007	11/3/2007
2007	11	907	6	271	0	26	56.2	12/3/2007	18/3/2007
2007	12	898	3	186	0	21	55.3	19/3/2007	25/3/2007
2007	13	886	2	130	0	37	55.8	26/3/2007	1/4/2007
2007	14	690	1	94	0	31	61.5	2/4/2007	8/4/2007
2007	15	932	1	119	0	44	43.2	9/4/2007	15/4/2007
2007	16	819	0	83	0	25	39.6	16/4/2007	22/4/2007
2007	17	815	0	80	0	42	43.3	23/4/2007	29/4/2007
2007	18	752	4	73	0	36	42.2	30/4/2007	6/5/2007
2007	19	798	2	51	0	52	49.8	7/5/2007	13/5/2007
2007	20	729	0	25	0	33	49.3	14/5/2007	20/5/2007
2007	21	661	0	32	0	29	54.5	21/5/2007	27/5/2007
2007	22	656	2	43	0	23	42.6	28/5/2007	3/6/2007
2007	23	660	1	55	0	36	53	4/6/2007	10/6/2007
2007	24	727	3	105	0	38	56.6	11/6/2007	17/6/2007
2007	25	1028	3	258	0	58	70.7	18/6/2007	24/6/2007
2007	26	1183	2	360	0	60	62.4	25/6/2007	1/7/2007
2007	27	1282	4	409	0	78	70.7	2/7/2007	8/7/2007
2007	28	1308	7	357	0	87	71.6	9/7/2007	15/7/2007
2007	29	1098	0	194	0	46	51.6	16/7/2007	22/7/2007
2007	30	916	4	137	0	52	39.3	23/7/2007	29/7/2007
2007	31	769	3	63	0	32	42.8	30/7/2007	5/8/2007
2007	32	791	6	31	0	32	36.3	6/8/2007	12/8/2007
2007	33	643	3	6	0	31	35.6	13/8/2007	19/8/2007
2007	34	696	1	17	0	31	45.5	20/8/2007	26/8/2007
2007	35	751	3	21	0	36	50.1	27/8/2007	2/9/2007
2007	36	691	5	16	0	28	44.3	3/9/2007	9/9/2007
2007	37	712	4	16	0	21	47	10/9/2007	16/9/2007
2007	38	707	2	12	0	21	43.1	17/9/2007	23/9/2007
2007	39	652	1	8	0	19	47.1	24/9/2007	30/9/2007
2007	40	563	4	13	0	19	52.3	1/10/2007	7/10/2007
2007	41	573	1	7	0	15	42.3	8/10/2007	14/10/2007
2007	42	603	0	4	0	11	45.5	15/10/2007	21/10/2007
2007	43	644	0	5	0	4	38.7	22/10/2007	28/10/2007
2007	44	613	1	1	0	12	46.5	29/10/2007	4/11/2007
2007	45	665	1	0	0	4	50.4	5/11/2007	11/11/2007
2007	46	712	0	1	0	2	41.1	12/11/2007	18/11/2007
2007	47	649	0	0	0	4	42.5	19/11/2007	25/11/2007
2007	48	695	1	1	0	2	44.3	26/11/2007	2/12/2007
2007	49	747	0	0	0	9	49.9	3/12/2007	9/12/2007
2007	50	776	0	0	0	12	38.5	10/12/2007	16/12/2007
2007	51	733	2	4	0	21	51.4	17/12/2007	23/12/2007
2007	52	689	4	4	0	9	55.1	24/12/2007	30/12/2007
2008	1	606	6	1	0	16	44.6	31/12/2007	6/1/2008
2008	2	689	11	9	0	15	43.7	7/1/2008	13/1/2008
2008	3	577	14	9	0	12	44.5	14/1/2008	20/1/2008
2008	4	657	25	25	0	21	50.7	21/1/2008	27/1/2008
2008	5	605	25	7	0	21	51.3	28/1/2008	3/2/2008
2008	6	566	36	14	0	43	28.6	4/2/2008	10/2/2008
2008	7	1025	51	33	0	80	35.2	11/2/2008	17/2/2008
2008	8	951	50	19	0	81	63.4	18/2/2008	24/2/2008
2008	9	1032	85	31	0	89	57.5	25/2/2008	2/3/2008
2008	10	1336	124	64	0	165	75.9	3/3/2008	9/3/2008
2008	11	1588	131	48	0	229	76.1	10/3/2008	16/3/2008
2008	12	1157	58	18	0	131	53.7	17/3/2008	23/3/2008
2008	13	873	30	26	0	62	39.8	24/3/2008	30/3/2008
2008	14	666	5	12	0	36	45.6	31/3/2008	6/4/2008
2008	15	828	16	22	0	34	40	7/4/2008	13/4/2008
2008	16	749	7	20	0	30	46.2	14/4/2008	20/4/2008
2008	17	829	10	28	0	22	45.5	21/4/2008	27/4/2008
2008	18	812	8	15	0	13	53.1	28/4/2008	4/5/2008
2008	19	805	3	17	0	15	51.3	5/5/2008	11/5/2008
2008	20	749	7	14	0	9	42.3	12/5/2008	18/5/2008
2008	21	694	4	17	0	16	43.8	19/5/2008	25/5/2008
2008	22	722	6	8	0	18	37.8	26/5/2008	1/6/2008
2008	23	550	1	13	0	8	51	2/6/2008	8/6/2008
2008	24	759	13	19	0	12	42.1	9/6/2008	15/6/2008
2008	25	782	12	25	0	14	40.6	16/6/2008	22/6/2008
2008	26	794	34	30	0	16	39.6	23/6/2008	29/6/2008
2008	27	784	30	39	0	13	35.9	30/6/2008	6/7/2008
2008	28	795	60	55	0	11	34.8	7/7/2008	13/7/2008
2008	29	956	110	89	0	20	50.9	14/7/2008	20/7/2008
2008	30	1179	162	118	0	24	50.3	21/7/2008	27/7/2008
2008	31	1208	160	159	0	28	44.9	28/7/2008	3/8/2008
2008	32	1041	108	126	0	13	35.3	4/8/2008	10/8/2008
2008	33	953	66	86	0	14	33.4	11/8/2008	17/8/2008
2008	34	954	51	78	0	8	42.3	18/8/2008	24/8/2008
2008	35	841	31	48	0	7	39.4	25/8/2008	31/8/2008
2008	36	818	15	54	0	8	41.9	1/9/2008	7/9/2008
2008	37	904	18	39	0	8	37.3	8/9/2008	14/9/2008
2008	38	855	23	33	0	5	36.5	15/9/2008	21/9/2008
2008	39	791	6	19	0	6	38.7	22/9/2008	28/9/2008
2008	40	747	5	19	0	0	38.1	29/9/2008	5/10/2008
2008	41	667	3	8	0	1	33	6/10/2008	12/10/2008
2008	42	739	4	9	0	1	33.5	13/10/2008	19/10/2008
2008	43	705	2	3	0	3	30.9	20/10/2008	26/10/2008
2008	44	643	4	2	0	0	38.4	27/10/2008	2/11/2008
2008	45	719	3	3	0	1	39.5	3/11/2008	9/11/2008
2008	46	714	4	11	0	1	32.7	10/11/2008	16/11/2008
2008	47	783	5	5	0	0	32.1	17/11/2008	23/11/2008
2008	48	828	4	3	0	4	33.3	24/11/2008	30/11/2008
2008	49	783	3	0	0	1	30.8	1/12/2008	7/12/2008
2008	50	823	11	4	0	0	31.2	8/12/2008	14/12/2008
2008	51	904	6	3	0	4	36.7	15/12/2008	21/12/2008
2008	52	831	11	3	0	7	27.6	22/12/2008	28/12/2008
2009	1	70	27	11	0	4	28.1	29/12/2008	4/1/2009
2009	2	776	39	16	0	5	35.9	5/1/2009	11/1/2009
2009	3	755	71	17	0	8	38.5	12/1/2009	18/1/2009
2009	4	918	135	29	0	11	27.7	19/1/2009	25/1/2009
2009	5	850	160	28	0	18	37.8	26/1/2009	1/2/2009
2009	6	1151	281	55	0	7	49	2/2/2009	8/2/2009
2009	7	1110	232	52	0	10	49.3	9/2/2009	15/2/2009
2009	8	993	215	40	0	2	55.3	16/2/2009	22/2/2009
2009	9	886	169	27	0	5	45.9	23/2/2009	1/3/2009
2009	10	839	122	23	0	10	40.8	2/3/2009	8/3/2009
2009	11	838	73	24	0	12	39.2	9/3/2009	15/3/2009
2009	12	850	36	26	0	12	32.9	16/3/2009	22/3/2009
2009	13	790	36	19	0	12	34.9	23/3/2009	29/3/2009
2009	14	731	18	15	0	7	39.3	30/3/2009	5/4/2009
2009	15	810	13	10	0	8	38.1	6/4/2009	12/4/2009
2009	16	892	14	10	0	9	36.6	13/4/2009	19/4/2009
2009	17	776	12	10	0	3	36.7	20/4/2009	26/4/2009
2009	18	859	11	16	2	3	42.6	27/4/2009	3/5/2009
2009	19	1229	3	19	0	13	38.2	4/5/2009	10/5/2009
2009	20	1041	9	17	1	3	38.3	11/5/2009	17/5/2009
2009	21	1217	4	21	9	12	40	18/5/2009	24/5/2009
2009	22	1365	4	32	47	6	37.6	25/5/2009	31/5/2009
2009	23	1483	3	24	23	14	41.5	1/6/2009	7/6/2009
2009	24	1767	11	45	72	5	40	8/6/2009	14/6/2009
2009	25	3649	19	121	275	13	41.1	15/6/2009	21/6/2009
2009	26	3369	37	158	384	11	39.6	22/6/2009	28/6/2009
2009	27	2194	42	231	239	6	41.9	29/6/2009	5/7/2009
2009	28	2759	62	414	343	12	47.3	6/7/2009	12/7/2009
2009	29	3760	102	662	558	16	46	13/7/2009	19/7/2009
2009	30	5048	91	875	930	26	49.4	20/7/2009	26/7/2009
2009	31	6270	103	907	1261	24	51.1	27/7/2009	2/8/2009
2009	32	5897	84	711	1344	25	55.5	3/8/2009	9/8/2009
2009	33	4746	88	581	1082	22	46.2	10/8/2009	16/8/2009
2009	34	5404	127	633	1630	20	62.5	17/8/2009	23/8/2009
2009	35	5509	131	447	1760	24	67.2	24/8/2009	30/8/2009
2009	36	5247	97	417	1659	41	77.8	31/8/2009	6/9/2009
2009	37	5638	80	242	2400	14	92.6	7/9/2009	13/9/2009
2009	38	5574	36	103	2914	21	113.2	14/9/2009	20/9/2009
2009	39	5755	36	74	3326	11	118.6	21/9/2009	27/9/2009
2009	40	3441	10	35	1660	14	115.2	28/9/2009	4/10/2009
2009	41	2909	2	34	1013	13	80.5	5/10/2009	11/10/2009
2009	42	2005	4	6	469	16	62.8	12/10/2009	18/10/2009
2009	43	1665	5	1	257	6	55.7	19/10/2009	25/10/2009
2009	44	1733	1	1	234	1	46.2	26/10/2009	1/11/2009
2009	45	1608	0	0	123	1	42.7	2/11/2009	8/11/2009
2009	46	2175	0	2	115	0	44.1	9/11/2009	15/11/2009
2009	47	1800	0	1	142	4	44.8	16/11/2009	22/11/2009
2009	48	2270	0	3	296	1	50.2	23/11/2009	29/11/2009
2009	49	2439	0	0	319	1	44.2	30/11/2009	6/12/2009
2009	50	2316	0	5	260	2	39	7/12/2009	13/12/2009
2009	51	2166	0	0	249	4	48.8	14/12/2009	20/12/2009
2009	52	2134	0	2	237	1	40.4	21/12/2009	27/12/2009
2010	1	2372	0	3	258	12	28.4	28/12/2009	3/1/2010
2010	2	1680	0	1	210	7	40.3	4/1/2010	10/1/2010
2010	3	1813	0	0	214	13	49.3	11/1/2010	17/1/2010
2010	4	1879	0	0	202	12	43	18/1/2010	24/1/2010
2010	5	1610	0	0	150	18	37	25/1/2010	31/1/2010
2010	6	1641	0	0	113	42	52.8	1/2/2010	7/2/2010
2010	7	1589	0	0	98	52	54	8/2/2010	14/2/2010
2010	8	1306	0	0	81	25	42.8	15/2/2010	21/2/2010
2010	9	1854	0	2	64	51	55.1	22/2/2010	28/2/2010
2010	10	2072	0	1	114	107	51.1	1/3/2010	7/3/2010
2010	11	1824	0	2	122	115	51	8/3/2010	14/3/2010
2010	12	2045	0	0	119	168	59.1	15/3/2010	21/3/2010
2010	13	2305	0	2	88	233	60	22/3/2010	28/3/2010
2010	14	2021	0	3	44	150	53.1	29/3/2010	4/4/2010
2010	15	1575	0	0	39	93	50	5/4/2010	11/4/2010
2010	16	1516	1	0	31	83	51.5	12/4/2010	18/4/2010
2010	17	1570	0	1	26	81	48.3	19/4/2010	25/4/2010
2010	18	1323	0	0	22	102	50.1	26/4/2010	2/5/2010
2010	19	1684	0	5	22	97	47.6	3/5/2010	9/5/2010
2010	20	1351	0	0	37	80	49	10/5/2010	16/5/2010
2010	21	1230	0	0	15	67	54.3	17/5/2010	23/5/2010
2010	22	1127	0	4	18	71	45.8	24/5/2010	30/5/2010
2010	23	872	0	3	10	35	42.3	31/5/2010	6/6/2010
2010	24	844	0	3	8	31	53.5	7/6/2010	13/6/2010
2010	25	895	0	4	10	34	40.7	14/6/2010	20/6/2010
2010	26	884	0	12	11	23	44.4	21/6/2010	27/6/2010
2010	27	732	0	8	12	29	44.4	28/6/2010	4/7/2010
2010	28	870	0	29	26	35	47.8	5/7/2010	11/7/2010
2010	29	897	0	33	49	37	40.1	12/7/2010	18/7/2010
2010	30	937	0	49	52	25	51.5	19/7/2010	25/7/2010
2010	31	932	0	80	50	28	53.4	26/7/2010	1/8/2010
2010	32	1020	0	150	67	21	46.7	2/8/2010	8/8/2010
2010	33	1145	0	222	60	22	41.5	9/8/2010	15/8/2010
2010	34	1237	0	271	68	34	37.8	16/8/2010	22/8/2010
2010	35	1459	0	399	39	22	55.5	23/8/2010	29/8/2010
2010	36	1451	0	408	38	14	50.9	30/8/2010	5/9/2010
2010	37	1486	0	455	25	11	59.6	6/9/2010	12/9/2010
2010	38	1560	0	520	12	9	57.8	13/9/2010	19/9/2010
2010	39	1560	0	405	16	15	60.8	20/9/2010	26/9/2010
2010	40	1437	0	381	21	14	50.6	27/9/2010	3/10/2010
2010	41	1417	0	288	11	9	46	4/10/2010	10/10/2010
2010	42	1261	0	170	30	9	50.6	11/10/2010	17/10/2010
2010	43	1266	0	104	22	7	50	18/10/2010	24/10/2010
2010	44	1004	0	64	7	10	47.2	25/10/2010	31/10/2010
2010	45	1111	0	53	8	15	42.3	1/11/2010	7/11/2010
2010	46	1133	0	19	9	6	28.9	8/11/2010	14/11/2010
2010	47	1273	0	36	14	7	40.1	15/11/2010	21/11/2010
2010	48	1247	0	19	17	10	35.9	22/11/2010	28/11/2010
2010	49	1222	0	19	8	12	38	29/11/2010	5/12/2010
2010	50	1198	0	11	8	4	39.8	6/12/2010	12/12/2010
2010	51	1194	0	4	13	7	42.6	13/12/2010	19/12/2010
2010	52	1237	0	15	23	12	46.2	20/12/2010	26/12/2010
2011	1	1024	0	6	43	9	43.7	27/12/2010	2/1/2011
2011	2	1256	0	14	83	10	47.2	3/1/2011	9/1/2011
2011	3	1267	0	15	180	14	49.8	10/1/2011	16/1/2011
2011	4	1667	0	18	409	22	65.8	17/1/2011	23/1/2011
2011	5	2145	0	22	616	37	71.3	24/1/2011	30/1/2011
2011	6	1774	0	23	542	28	47.5	31/1/2011	6/2/2011
2011	7	2858	0	25	890	56	49	7/2/2011	13/2/2011
2011	8	1776	0	8	451	24	63.9	14/2/2011	20/2/2011
2011	9	1603	0	9	266	39	60.7	21/2/2011	27/2/2011
2011	10	1587	0	6	179	46	42	28/2/2011	6/3/2011
2011	11	1297	0	6	80	46	41.2	7/3/2011	13/3/2011
2011	12	1127	0	0	21	40	35.6	14/3/2011	20/3/2011
2011	13	1122	0	0	15	45	44.2	21/3/2011	27/3/2011
2011	14	1194	0	0	9	57	47.7	28/3/2011	3/4/2011
2011	15	1140	0	1	5	39	45.5	4/4/2011	10/4/2011
2011	16	1225	0	0	5	46	48.1	11/4/2011	17/4/2011
2011	17	1008	0	7	5	47	46.4	18/4/2011	24/4/2011
2011	18	1134	0	1	1	21	37	25/4/2011	1/5/2011
2011	19	939	0	1	0	22	39.5	2/5/2011	8/5/2011
2011	20	1008	0	0	0	24	42.3	9/5/2011	15/5/2011
2011	21	988	0	2	0	18	44.4	16/5/2011	22/5/2011
2011	22	1069	0	0	0	15	40.6	23/5/2011	29/5/2011
2011	23	1080	0	1	0	16	45.7	30/5/2011	5/6/2011
2011	24	1022	0	0	0	17	44.3	6/6/2011	12/6/2011
2011	25	982	0	0	0	12	38.7	13/6/2011	19/6/2011
2011	26	1107	0	1	4	18	41.3	20/6/2011	26/6/2011
2011	27	959	0	4	2	20	33.2	27/6/2011	3/7/2011
2011	28	1018	0	6	2	10	40.5	4/7/2011	10/7/2011
2011	29	1003	0	12	5	15	37.5	11/7/2011	17/7/2011
2011	30	949	0	15	1	29	36.2	18/7/2011	24/7/2011
2011	31	1001	0	22	0	26	31.7	25/7/2011	31/7/2011
2011	32	930	0	20	2	19	33	1/8/2011	7/8/2011
2011	33	957	0	11	1	22	30.9	8/8/2011	14/8/2011
2011	34	1001	0	19	1	25	31.9	15/8/2011	21/8/2011
2011	35	1033	0	24	1	11	37.9	22/8/2011	28/8/2011
2011	36	1069	0	45	1	22	37.7	29/8/2011	4/9/2011
2011	37	1023	0	50	1	8	42.9	5/9/2011	11/9/2011
2011	38	1116	0	60	1	17	39.6	12/9/2011	18/9/2011
2011	39	1054	0	73	0	15	42.3	19/9/2011	25/9/2011
2011	40	954	0	38	1	10	40	26/9/2011	2/10/2011
2011	41	1122	0	96	0	10	36	3/10/2011	9/10/2011
2011	42	946	0	78	0	4	38.4	10/10/2011	16/10/2011
2011	43	982	0	57	0	13	37.1	17/10/2011	23/10/2011
2011	44	1013	0	68	0	1	38.4	24/10/2011	30/10/2011
2011	45	1045	0	51	0	6	35.6	31/10/2011	6/11/2011
2011	46	949	0	59	0	8	33.4	7/11/2011	13/11/2011
2011	47	1074	0	51	0	16	35.1	14/11/2011	20/11/2011
2011	48	982	0	44	0	9	37.8	21/11/2011	27/11/2011
2011	49	1057	0	70	0	15	38	28/11/2011	4/12/2011
2011	50	1003	0	41	0	22	39.6	5/12/2011	11/12/2011
2011	51	1077	0	42	1	41	43.2	12/12/2011	18/12/2011
2011	52	1226	0	42	0	76	33.1	19/12/2011	25/12/2011
2012	1	1201	0	45	1	70	37.6	26/12/2011	1/1/2012
2012	2	1127	0	38	2	78	30.9	2/1/2012	8/1/2012
2012	3	1091	0	44	2	106	40.8	9/1/2012	15/1/2012
2012	4	1199	0	61	3	189	31.3	16/1/2012	22/1/2012
2012	5	1137	0	64	4	160	41.7	23/1/2012	29/1/2012
2012	6	1461	0	108	3	295	48.7	30/1/2012	5/2/2012
2012	7	1563	0	77	10	333	47.8	6/2/2012	12/2/2012
2012	8	1725	0	83	15	406	58.2	13/2/2012	19/2/2012
2012	9	1673	0	70	4	347	56.7	20/2/2012	26/2/2012
2012	10	1630	0	85	0	285	50.2	27/2/2012	4/3/2012
2012	11	1924	0	96	2	332	50.4	5/3/2012	11/3/2012
2012	12	1926	0	190	5	255	54.3	12/3/2012	18/3/2012
2012	13	2085	0	247	0	260	52.3	19/3/2012	25/3/2012
2012	14	2135	0	263	4	173	46.2	26/3/2012	1/4/2012
2012	15	1876	0	224	3	112	46.6	2/4/2012	8/4/2012
2012	16	1486	0	194	1	50	41.9	9/4/2012	15/4/2012
2012	17	1557	0	264	1	33	40.6	16/4/2012	22/4/2012
2012	18	1481	0	302	4	37	56.5	23/4/2012	29/4/2012
2012	19	1943	0	404	4	34	49.3	30/4/2012	6/5/2012
2012	20	2117	0	603	6	18	56.2	7/5/2012	13/5/2012
2012	21	2414	0	875	5	18	58.6	14/5/2012	20/5/2012
2012	22	2691	0	1054	3	10	66.8	21/5/2012	27/5/2012
2012	23	2431	0	905	5	3	53.3	28/5/2012	3/6/2012
2012	24	2494	0	714	2	3	50.8	4/6/2012	10/6/2012
2012	25	2219	0	493	0	10	44.4	11/6/2012	17/6/2012
2012	26	1774	0	375	2	1	43.2	18/6/2012	24/6/2012
2012	27	1977	0	274	3	6	32.8	25/6/2012	1/7/2012
2012	28	1520	0	167	2	1	35.3	2/7/2012	8/7/2012
2012	29	1376	0	136	2	0	40.2	9/7/2012	15/7/2012
2012	30	1360	0	80	3	0	29.8	16/7/2012	22/7/2012
2012	31	1255	0	65	3	5	36.6	23/7/2012	29/7/2012
2012	32	1348	0	71	2	1	24.7	30/7/2012	5/8/2012
