# Supplementary material for: Relative incidence and individual-level severity of seasonal influenza A H3N2 compared with 2009 pandemic H1N1
Source: BMC Infect Dis. 2017 May 11;17:337. doi: 10.1186/s12879-017-2432-7 (PMC5425986; doi:10.1186/s12879-017-2432-7)
Supplement: Supplementary file 2 — Dataset S1Individual-level data from the serological survey. All records and fields from the cohort study used in the main analysis are contained in this comma separated file. (CSV 48 kb) [file 12879_2017_2432_MOESM2_ESM.csv]

	ID	blood_1	blood_2	blood_3	blood_4	blood_1_date	blood_2_date	blood_3_date	blood_4_date	Age_1	mono.r2	seasonal.r2	vac1011.r3	vac0910_h1n1_cleaned.r3	vac0910_cleaned.r3	vac1011.r4	H1N1.T1	H3N2.T1	H1N1.T2	H3N2.T2	H1N1.T3	H3N2.T3	H1N1.T4	H3N2.T4	PH1N1_com_result_tbase
1	1	Yes	Yes	Yes	Yes	4/7/2009	28/11/2009	18/12/2010	3/9/2011	<19	Missing	Missing	No	No	No	No	5	80	5	80	640	40	640	40	0
2	2	Yes	Yes	Yes	Yes	1/8/2009	16/1/2010	8/1/2011	8/10/2011	<19	Missing	Missing	No	No	No	No	5	5	160	5	320	5	160	5	1
3	3	Yes	Yes	Yes	Yes	29/8/2009	13/12/2009	29/1/2011	8/10/2011	<19	Missing	Missing	No	No	No	No	5	5	320	5	320	5	320	5	1
4	4	Yes	Yes	Yes	Yes	29/8/2009	13/12/2009	31/1/2011	14/9/2011	<19	Missing	Missing	No	Yes	No	No	5	5	5	5	5	5	5	5	0
5	5	Yes	Yes	Yes	Yes	5/9/2009	6/2/2010	31/1/2011	12/11/2011	<19	Missing	Missing	No	No	No	No	5	5	320	640	160	160	160	160	1
6	6	Yes	Yes	Yes	Yes	15/8/2009	9/1/2010	8/1/2011	17/9/2011	<19	Missing	Missing	No	No	No	No	5	5	5	5	5	5	5	5	0
7	7	Yes	Yes	Yes	Yes	4/7/2009	28/11/2009	18/12/2010	3/9/2011	<19	Missing	Missing	No	No	No	No	5	160	5	160	160	160	80	160	0
8	8	Yes	Yes	Yes	Yes	5/8/2009	6/12/2009	17/1/2011	8/10/2011	<19	Missing	Missing	No	No	No	No	5	20	160	20	160	20	160	20	1
9	9	Yes	Yes	Yes	Yes	29/8/2009	13/12/2009	31/1/2011	14/9/2011	<19	Missing	Missing	No	Yes	No	No	5	5	5	5	5	5	5	5	0
10	10	Yes	Yes	Yes	Yes	1/8/2009	13/12/2009	22/1/2011	17/9/2011	<19	Missing	Missing	No	No	No	No	5	320	5	320	5	320	80	320	0
11	11	Yes	Yes	Yes	Yes	15/7/2009	20/12/2009	28/12/2010	15/10/2011	<19	No	Yes	No	No	Yes	No	5	40	640	80	640	160	640	80	1
12	12	Yes	Yes	Yes	Yes	9/9/2009	21/12/2009	17/1/2011	22/9/2011	<19	Missing	Missing	Missing	Missing	Missing	No	640	80	2560	80	80	640	5	640	1
13	13	Yes	Yes	Yes	Yes	18/7/2009	20/12/2009	22/1/2011	29/10/2011	<19	Missing	Missing	No	No	No	No	5	80	640	80	320	80	320	80	1
14	14	Yes	Yes	Yes	Yes	12/9/2009	20/12/2009	29/1/2011	10/9/2011	<19	No	Yes	Yes	No	No	No	5	5	5	5	320	5	160	5	0
15	15	Yes	Yes	Yes	Yes	18/7/2009	29/11/2009	7/1/2011	22/9/2011	<19	Missing	Missing	No	No	No	No	5	5	5	5	320	5	320	5	0
16	16	Yes	Yes	Yes	Yes	20/8/2009	17/1/2010	21/1/2011	6/10/2011	<19	No	Yes	No	No	Yes	Yes	5	160	320	640	2560	640	1280	640	0
17	17	Yes	Yes	Yes	Yes	24/7/2009	16/1/2010	30/12/2010	30/9/2011	<19	Missing	Missing	No	No	No	No	5	5	5	5	5	640	5	640	0
18	18	Yes	Yes	Yes	Yes	3/9/2009	20/12/2009	6/1/2011	10/9/2011	<19	Missing	Missing	No	No	No	No	5	5	5	5	80	5	80	5	1
19	19	Yes	Yes	Yes	Yes	29/8/2009	19/12/2009	21/1/2011	12/10/2011	<19	Missing	Missing	No	No	No	No	5	5	2560	5	640	5	640	5	1
20	20	Yes	Yes	Yes	Yes	1/8/2009	13/12/2009	22/1/2011	17/9/2011	<19	Missing	Missing	No	No	No	No	5	5	80	5	80	5	80	5	1
21	21	Yes	Yes	Yes	Yes	8/7/2009	28/11/2009	18/12/2010	15/10/2011	<19	Missing	Missing	No	No	No	No	5	5	5	5	5	5	5	5	0
22	22	Yes	Yes	Yes	Yes	12/9/2009	13/12/2009	22/1/2011	22/9/2011	<19	Missing	Missing	No	No	No	Yes	5	40	5	40	5	320	5	320	1
23	23	Yes	Yes	Yes	Yes	20/8/2009	16/1/2010	7/1/2011	23/9/2011	<19	Missing	Missing	No	No	No	No	5	80	5	80	5	80	5	80	0
24	24	Yes	Yes	Yes	Yes	22/8/2009	23/12/2009	8/1/2011	7/10/2011	<19	Missing	Missing	No	No	No	No	5	160	320	320	160	320	160	160	1
25	25	Yes	Yes	Yes	Yes	5/9/2009	20/12/2009	17/1/2011	1/9/2011	<19	Missing	Missing	No	No	No	No	5	5	5	5	5	5	160	5	0
26	26	Yes	Yes	Yes	Yes	22/8/2009	19/12/2009	22/1/2011	8/10/2011	<19	No	Yes	Missing	No	Yes	Yes	5	5	640	5	320	5	320	5	1
27	27	Yes	Yes	Yes	Yes	22/8/2009	30/12/2009	24/1/2011	17/9/2011	<19	Missing	Missing	No	No	No	No	5	80	1280	80	640	80	640	80	1
28	28	Yes	Yes	Yes	Yes	8/8/2009	19/12/2009	11/2/2011	17/9/2011	<19	Missing	Missing	No	No	No	No	40	5	40	5	640	80	640	80	0
29	29	Yes	Yes	Yes	Yes	15/7/2009	20/12/2009	28/12/2010	15/10/2011	<19	No	Yes	No	No	Yes	Yes	5	320	5	320	640	320	160	320	0
30	30	Yes	Yes	Yes	Yes	24/7/2009	12/12/2009	28/12/2010	26/8/2011	<19	No	Yes	Yes	No	Yes	Yes	5	40	5	160	10240	1280	2560	320	0
31	31	Yes	Yes	Yes	Yes	5/9/2009	13/12/2009	21/1/2011	3/9/2011	<19	Missing	Missing	No	No	No	No	160	5	160	5	160	5	160	5	0
32	32	Yes	Yes	Yes	Yes	22/8/2009	19/12/2009	22/1/2011	8/10/2011	<19	Missing	Missing	No	No	No	No	20	5	1280	5	1280	5	1280	5	1
33	33	Yes	Yes	Yes	Yes	11/7/2009	28/11/2009	23/12/2010	24/8/2011	<19	Missing	Missing	No	No	No	No	5	5	5	5	5	5	2560	5	0
34	34	Yes	Yes	Yes	Yes	11/7/2009	18/11/2009	27/1/2011	22/10/2011	<19	Missing	Missing	No	No	No	No	5	5	5	5	5	5	5	5	0
35	35	Yes	Yes	Yes	Yes	25/7/2009	5/12/2009	16/12/2010	26/8/2011	<19	Missing	Missing	Yes	Yes	Yes	No	40	160	40	160	640	320	640	320	0
36	36	Yes	Yes	Yes	Yes	30/7/2009	21/12/2009	5/1/2011	1/9/2011	<19	Missing	Missing	No	No	No	No	5	640	5	640	5	320	5	320	0
37	37	Yes	Yes	Yes	Yes	22/8/2009	20/12/2009	7/1/2011	3/9/2011	<19	Missing	Missing	No	No	No	No	5	5	5	5	5	5	5	5	0
38	38	Yes	Yes	Yes	Yes	30/7/2009	31/12/2009	8/1/2011	3/9/2011	<19	Missing	Missing	No	No	No	No	5	5	5	5	5	5	640	5	0
39	39	Yes	Yes	Yes	Yes	29/8/2009	23/12/2009	8/1/2011	30/8/2011	<19	Missing	Missing	No	No	No	No	40	5	40	5	40	5	640	5	0
40	40	Yes	Yes	Yes	Yes	5/9/2009	9/1/2010	17/1/2011	20/9/2011	<19	Missing	Missing	No	No	No	No	5	5	5	5	5	5	80	5	0
41	41	Yes	Yes	Yes	Yes	11/7/2009	9/1/2010	18/12/2010	30/8/2011	19-64	No	Yes	Yes	Missing	Yes	Missing	20	5	40	5	40	5	40	5	0
42	42	Yes	Yes	Yes	Yes	15/7/2009	20/12/2009	20/12/2010	30/9/2011	19-64	Missing	Missing	No	No	No	No	5	160	5	160	5	160	320	160	0
43	43	Yes	Yes	Yes	Yes	15/7/2009	28/11/2009	21/12/2010	26/8/2011	19-64	Missing	Missing	No	No	No	No	80	40	80	40	80	40	80	40	0
44	44	Yes	Yes	Yes	Yes	9/7/2009	5/12/2009	4/1/2011	1/9/2011	19-64	Missing	Missing	No	No	No	No	5	320	5	320	5	320	5	320	0
45	45	Yes	Yes	Yes	Yes	15/7/2009	28/11/2009	23/12/2010	6/10/2011	19-64	Missing	Missing	No	No	No	No	5	5	5	5	5	5	1280	20	0
46	46	Yes	Yes	Yes	Yes	23/7/2009	12/12/2009	28/12/2010	26/8/2011	19-64	No	Yes	Yes	No	Yes	Yes	5	5	5	5	2560	1280	1280	40	0
47	47	Yes	Yes	Yes	Yes	22/8/2009	23/1/2010	8/1/2011	3/9/2011	19-64	Missing	Missing	No	Yes	No	Missing	5	5	5	5	40	320	20	320	0
48	48	Yes	Yes	Yes	Yes	11/7/2009	18/11/2009	27/1/2011	22/10/2011	19-64	Missing	Missing	No	No	No	No	160	80	160	80	160	80	160	80	0
49	49	Yes	Yes	Yes	Yes	22/8/2009	16/1/2010	5/1/2011	3/9/2011	19-64	Missing	Missing	No	No	No	No	5	40	80	40	80	40	80	40	1
50	50	Yes	Yes	Yes	Yes	22/8/2009	20/12/2009	13/1/2011	17/9/2011	19-64	Missing	Missing	No	No	No	No	5	80	5	80	5	80	320	80	0
51	51	Yes	Yes	Yes	Yes	22/8/2009	20/12/2009	20/1/2011	4/10/2011	19-64	Missing	Missing	No	No	No	No	5	5	5	5	5	5	5	5	0
52	52	Yes	Yes	Yes	Yes	5/9/2009	13/12/2009	21/1/2011	3/9/2011	19-64	Missing	Missing	No	No	No	No	5	5	5	5	5	5	320	5	0
53	53	Yes	Yes	Yes	Yes	8/8/2009	16/1/2010	21/1/2011	10/9/2011	19-64	No	Yes	No	No	Yes	Yes	5	5	5	80	5	40	80	40	0
54	54	Yes	Yes	Yes	Yes	5/9/2009	13/12/2009	29/1/2011	17/9/2011	19-64	No	Yes	No	No	Yes	Yes	5	160	320	640	320	1280	320	1280	1
55	55	Yes	Yes	Yes	Yes	5/9/2009	13/12/2009	29/1/2011	17/9/2011	19-64	No	Yes	No	No	Yes	Yes	5	5	640	5	640	5	640	5	1
56	56	Yes	Yes	Yes	Yes	1/8/2009	12/12/2009	31/1/2011	8/9/2011	19-64	Missing	Missing	No	No	No	No	5	5	5	5	5	5	5	160	0
57	57	Yes	Yes	Yes	Yes	17/7/2009	29/11/2009	31/1/2011	28/10/2011	19-64	Missing	Missing	No	No	No	No	5	640	5	640	5	320	5	320	0
58	58	Yes	Yes	Yes	Yes	9/7/2009	28/11/2009	8/1/2011	26/11/2011	19-64	Missing	Missing	No	No	No	No	5	5	5	5	80	5	80	5	0
59	59	Yes	Yes	Yes	Yes	22/8/2009	23/12/2009	13/1/2011	8/10/2011	19-64	Missing	Missing	No	No	No	No	5	5	5	5	5	5	5	5	0
60	60	Yes	Yes	Yes	Yes	6/8/2009	21/12/2009	29/1/2011	14/9/2011	19-64	Missing	Missing	No	No	No	No	5	5	5	5	5	5	5	5	0
61	61	Yes	Yes	Yes	Yes	1/8/2009	12/12/2009	18/12/2010	17/9/2011	19-64	Missing	Missing	No	No	No	No	5	5	5	5	5	5	5	5	0
62	62	Yes	Yes	Yes	Yes	23/7/2009	12/12/2009	28/12/2010	26/8/2011	19-64	Missing	Missing	No	No	No	No	5	5	5	5	20	5	20	5	0
63	63	Yes	Yes	Yes	Yes	31/7/2009	9/1/2010	5/1/2011	24/11/2011	19-64	Missing	Missing	No	No	No	No	5	5	5	5	5	5	80	5	0
64	64	Yes	Yes	Yes	Yes	5/9/2009	20/12/2009	19/1/2011	8/10/2011	19-64	Missing	Missing	No	No	No	No	40	5	160	5	160	5	160	5	0
65	65	Yes	Yes	Yes	Yes	22/8/2009	16/1/2010	29/1/2011	17/10/2011	19-64	Missing	Missing	No	No	No	No	5	5	5	5	5	5	5	5	0
66	66	Yes	Yes	Yes	Yes	5/9/2009	17/1/2010	19/2/2011	17/12/2011	19-64	Missing	Missing	No	No	No	No	5	5	5	5	5	5	5	5	0
67	67	Yes	Yes	Yes	Yes	22/8/2009	16/1/2010	8/1/2011	3/9/2011	19-64	No	Yes	No	No	Yes	No	5	5	5	5	5	5	80	5	0
68	68	Yes	Yes	Yes	Yes	30/7/2009	5/12/2009	8/1/2011	3/9/2011	19-64	Missing	Missing	No	No	Yes	No	5	160	5	160	5	160	5	160	0
69	69	Yes	Yes	Yes	Yes	26/8/2009	13/12/2009	18/1/2011	3/9/2011	19-64	No	Yes	No	No	No	No	40	40	40	40	40	40	40	40	0
70	70	Yes	Yes	Yes	Yes	11/7/2009	31/12/2009	29/1/2011	22/10/2011	19-64	Missing	Missing	No	No	No	No	5	5	5	5	5	5	5	5	0
71	71	Yes	Yes	Yes	Yes	17/7/2009	28/11/2009	31/1/2011	25/10/2011	19-64	Missing	Missing	No	No	No	No	5	5	5	5	5	5	5	5	0
72	72	Yes	Yes	Yes	Yes	20/8/2009	30/12/2009	21/1/2011	3/9/2011	19-64	No	Yes	No	No	Yes	Yes	5	5	5	5	5	5	5	5	0
73	73	Yes	Yes	Yes	Yes	9/9/2009	22/12/2009	24/1/2011	6/9/2011	19-64	Missing	Missing	No	No	No	No	5	80	5	80	5	80	5	80	0
74	74	Yes	Yes	Yes	Yes	12/8/2009	16/1/2010	27/1/2011	24/11/2011	19-64	Missing	Missing	No	No	No	No	5	5	5	5	5	5	5	5	0
75	75	Yes	Yes	Yes	Yes	1/8/2009	13/12/2009	22/12/2010	17/9/2011	19-64	Missing	Missing	No	No	No	No	5	5	5	5	5	5	5	5	0
76	76	Yes	Yes	Yes	Yes	8/8/2009	13/12/2009	4/1/2011	26/8/2011	19-64	Missing	Missing	No	No	No	No	5	5	160	5	160	5	160	5	0
77	77	Yes	Yes	Yes	Yes	27/8/2009	12/12/2009	15/1/2011	8/10/2011	19-64	Missing	Missing	No	No	No	No	5	5	5	5	5	5	5	5	0
78	78	Yes	Yes	Yes	Yes	5/9/2009	13/12/2009	29/1/2011	17/9/2011	19-64	Missing	Missing	No	No	No	No	40	5	640	5	640	5	640	5	1
79	79	Yes	Yes	Yes	Yes	6/8/2009	6/12/2009	18/12/2010	24/8/2011	19-64	Missing	Missing	No	No	Yes	Yes	5	320	5	320	5	320	40	320	0
80	80	Yes	Yes	Yes	Yes	8/8/2009	13/12/2009	19/1/2011	20/9/2011	19-64	Missing	Missing	No	No	No	No	640	5	640	5	640	5	640	5	0
81	81	Yes	Yes	Yes	Yes	2/9/2009	9/1/2010	22/1/2011	8/10/2011	19-64	Missing	Missing	No	No	No	No	5	5	5	5	5	5	5	5	0
82	82	Yes	Yes	Yes	Yes	29/8/2009	13/12/2009	29/1/2011	8/10/2011	19-64	Missing	Missing	No	No	No	No	5	5	5	5	5	5	40	5	0
83	83	Yes	Yes	Yes	Yes	3/9/2009	11/1/2010	18/1/2011	6/9/2011	19-64	Missing	Missing	No	No	No	No	5	5	5	5	5	5	5	5	0
84	84	Yes	Yes	Yes	Yes	12/9/2009	19/12/2009	15/1/2011	15/10/2011	19-64	Missing	Missing	No	No	No	No	40	5	40	5	80	5	40	5	0
85	85	Yes	Yes	Yes	Yes	8/8/2009	13/12/2009	19/1/2011	20/9/2011	19-64	Missing	Missing	No	No	No	No	5	5	5	5	320	5	320	5	0
86	86	Yes	Yes	Yes	Yes	5/9/2009	31/12/2009	20/1/2011	17/10/2011	19-64	Missing	Missing	No	No	No	No	5	5	5	5	5	5	5	5	0
87	87	Yes	Yes	Yes	Yes	3/9/2009	17/1/2010	31/1/2011	26/9/2011	19-64	Missing	Missing	No	No	No	No	20	5	20	5	20	40	20	40	0
88	88	Yes	Yes	Yes	Yes	9/7/2009	9/1/2010	13/1/2011	15/10/2011	19-64	Missing	Missing	No	No	No	No	5	5	5	5	5	5	5	5	0
89	89	Yes	Yes	Yes	Yes	22/8/2009	20/12/2009	14/1/2011	3/9/2011	19-64	Missing	Missing	No	No	No	No	5	5	5	5	5	5	5	5	0
90	90	Yes	Yes	Yes	Yes	9/9/2009	21/12/2009	17/1/2011	22/9/2011	19-64	Missing	Missing	No	No	No	No	5	5	5	5	5	5	5	5	0
91	91	Yes	Yes	Yes	Yes	29/8/2009	13/12/2009	31/1/2011	14/9/2011	19-64	Missing	Missing	No	No	No	No	5	5	5	5	5	5	5	5	0
92	92	Yes	Yes	Yes	Yes	22/8/2009	20/12/2009	14/1/2011	3/9/2011	19-64	Missing	Missing	No	No	No	No	5	5	5	5	5	5	5	5	0
93	93	Yes	Yes	Yes	Yes	29/7/2009	16/1/2010	3/1/2011	3/9/2011	19-64	Missing	Missing	No	No	Yes	No	5	5	320	320	80	80	40	80	0
94	94	Yes	Yes	Yes	Yes	10/7/2009	9/1/2010	5/1/2011	8/10/2011	19-64	Missing	Missing	No	No	No	No	5	20	5	20	5	20	5	20	0
95	95	Yes	Yes	Yes	Yes	12/9/2009	11/1/2010	14/1/2011	28/10/2011	19-64	Missing	Missing	No	No	No	No	5	5	5	5	80	5	40	5	0
96	96	Yes	Yes	Yes	Yes	29/8/2009	19/12/2009	29/1/2011	10/9/2011	19-64	Missing	Missing	No	No	Yes	No	5	160	5	160	5	160	5	160	0
97	97	Yes	Yes	Yes	Yes	12/9/2009	11/1/2010	29/1/2011	10/9/2011	19-64	Missing	Missing	No	No	No	No	5	5	5	5	5	5	160	5	0
98	98	Yes	Yes	Yes	Yes	12/9/2009	20/12/2009	29/1/2011	10/9/2011	19-64	Missing	Missing	No	No	No	No	5	5	5	5	5	5	5	5	0
99	99	Yes	Yes	Yes	Yes	18/7/2009	29/11/2009	7/1/2011	22/9/2011	19-64	Missing	Missing	No	No	No	No	5	5	5	5	160	5	160	5	0
100	100	Yes	Yes	Yes	Yes	1/8/2009	16/1/2010	8/1/2011	8/10/2011	19-64	Missing	Missing	No	No	No	No	5	5	5	5	5	5	5	5	0
101	101	Yes	Yes	Yes	Yes	9/9/2009	21/12/2009	17/1/2011	22/9/2011	19-64	Missing	Missing	No	No	No	No	5	5	5	5	20	5	20	5	0
102	102	Yes	Yes	Yes	Yes	5/9/2009	16/1/2010	22/1/2011	10/9/2011	19-64	Missing	Missing	No	No	No	Yes	5	5	5	5	5	5	5	5	0
103	103	Yes	Yes	Yes	Yes	22/8/2009	19/12/2009	22/1/2011	8/10/2011	19-64	Missing	Missing	No	No	No	No	5	5	5	5	5	5	80	5	0
104	104	Yes	Yes	Yes	Yes	5/8/2009	6/12/2009	17/1/2011	8/10/2011	19-64	Missing	Missing	No	No	No	No	5	5	5	5	5	5	640	5	0
105	105	Yes	Yes	Yes	Yes	9/7/2009	9/1/2010	19/1/2011	26/9/2011	19-64	Missing	Missing	No	No	No	No	5	5	5	5	5	160	5	80	0
106	106	Yes	Yes	Yes	Yes	9/7/2009	28/11/2009	22/1/2011	4/10/2011	19-64	No	Yes	No	No	No	No	640	5	640	5	640	5	640	5	0
107	107	Yes	Yes	Yes	Yes	29/8/2009	17/1/2010	31/1/2011	10/12/2011	19-64	Missing	Missing	No	No	No	No	5	5	5	5	5	5	5	5	0
108	108	Yes	Yes	Yes	Yes	3/9/2009	4/2/2010	1/2/2011	8/12/2011	19-64	Missing	Missing	No	No	No	No	5	5	640	5	320	5	320	5	1
109	109	Yes	Yes	Yes	Yes	17/7/2009	22/12/2009	28/2/2011	28/10/2011	19-64	Missing	Missing	No	No	No	No	5	5	5	5	5	5	5	5	1
110	110	Yes	Yes	Yes	Yes	24/7/2009	31/12/2009	28/12/2010	15/10/2011	19-64	No	Yes	No	No	Yes	No	40	5	40	40	40	5	40	5	0
111	111	Yes	Yes	Yes	Yes	22/8/2009	20/12/2009	22/1/2011	10/9/2011	19-64	Missing	Missing	No	No	No	No	5	5	5	5	5	5	5	5	0
112	112	Yes	Yes	Yes	Yes	22/8/2009	19/12/2009	22/1/2011	8/10/2011	19-64	Missing	Missing	No	No	No	No	5	5	5	5	5	5	160	5	0
113	113	Yes	Yes	Yes	Yes	16/7/2009	28/11/2009	23/12/2010	15/11/2011	19-64	Missing	Missing	No	No	No	No	5	5	5	5	5	5	5	5	0
114	114	Yes	Yes	Yes	Yes	1/8/2009	5/12/2009	23/12/2010	3/9/2011	19-64	Missing	Missing	No	No	No	No	5	5	5	5	5	5	5	5	0
115	115	Yes	Yes	Yes	Yes	10/7/2009	9/1/2010	6/1/2011	4/10/2011	19-64	Missing	Missing	No	No	No	No	5	5	5	5	5	5	5	5	0
116	116	Yes	Yes	Yes	Yes	19/9/2009	22/12/2009	19/1/2011	28/9/2011	19-64	Missing	Missing	No	No	No	No	5	5	5	5	5	5	5	5	0
117	117	Yes	Yes	Yes	Yes	10/9/2009	17/12/2009	25/1/2011	6/10/2011	19-64	Missing	Missing	No	No	No	No	5	5	5	5	5	5	5	5	0
118	118	Yes	Yes	Yes	Yes	29/8/2009	13/12/2009	27/1/2011	15/10/2011	19-64	Missing	Missing	No	No	No	No	5	20	5	20	5	20	5	20	0
119	119	Yes	Yes	Yes	Yes	22/7/2009	5/12/2009	13/12/2010	1/9/2011	19-64	Missing	Missing	No	No	No	No	5	5	80	5	80	5	80	5	0
120	120	Yes	Yes	Yes	Yes	18/7/2009	23/12/2009	29/12/2010	24/8/2011	19-64	Missing	Missing	No	No	No	No	5	5	5	160	5	160	5	160	0
121	121	Yes	Yes	Yes	Yes	20/8/2009	31/12/2009	7/1/2011	30/8/2011	19-64	Missing	Missing	No	No	No	No	5	5	5	5	5	5	5	5	0
122	122	Yes	Yes	Yes	Yes	27/8/2009	16/1/2010	20/1/2011	8/9/2011	19-64	No	Yes	Yes	No	Yes	Yes	20	5	20	5	640	5	320	5	0
123	123	Yes	Yes	Yes	Yes	22/8/2009	23/1/2010	22/1/2011	29/10/2011	19-64	Missing	Missing	No	No	No	No	5	5	5	5	5	5	40	5	0
124	124	Yes	Yes	Yes	Yes	9/9/2009	20/12/2009	29/1/2011	8/10/2011	19-64	Missing	Missing	No	No	No	No	5	5	5	5	5	5	40	5	0
125	125	Yes	Yes	Yes	Yes	29/8/2009	13/12/2009	31/1/2011	14/9/2011	19-64	Missing	Missing	No	No	No	No	5	5	5	5	5	5	5	5	0
126	126	Yes	Yes	Yes	Yes	11/7/2009	9/1/2010	18/12/2010	3/9/2011	19-64	No	Yes	Yes	Missing	Yes	Missing	5	5	5	320	5	320	5	160	0
127	127	Yes	Yes	Yes	Yes	15/7/2009	16/1/2010	20/12/2010	3/9/2011	19-64	Missing	Missing	No	No	No	No	5	5	5	5	5	5	5	5	0
128	128	Yes	Yes	Yes	Yes	18/7/2009	5/12/2009	29/12/2010	26/8/2011	19-64	Missing	Missing	No	No	No	No	5	5	5	5	5	5	5	5	0
129	129	Yes	Yes	Yes	Yes	24/7/2009	16/1/2010	30/12/2010	30/9/2011	19-64	Missing	Missing	No	No	No	No	5	10	5	10	80	20	80	20	0
130	130	Yes	Yes	Yes	Yes	26/8/2009	19/12/2009	22/1/2011	10/9/2011	19-64	Missing	Missing	No	No	No	No	5	5	5	5	5	40	5	20	0
131	131	Yes	Yes	Yes	Yes	18/7/2009	5/12/2009	13/12/2010	3/9/2011	19-64	Missing	Missing	No	No	No	No	5	5	5	5	5	5	320	5	0
132	132	Yes	Yes	Yes	Yes	4/7/2009	28/11/2009	18/12/2010	3/9/2011	19-64	Missing	Missing	No	No	No	No	5	20	5	20	5	20	5	20	0
133	133	Yes	Yes	Yes	Yes	15/7/2009	12/12/2009	20/12/2010	24/8/2011	19-64	Missing	Missing	No	No	No	No	5	5	5	5	5	5	5	5	0
134	134	Yes	Yes	Yes	Yes	12/8/2009	6/12/2009	8/1/2011	17/9/2011	19-64	Missing	Missing	No	No	No	No	5	5	5	5	5	5	5	5	0
135	135	Yes	Yes	Yes	Yes	3/9/2009	23/12/2009	15/1/2011	30/8/2011	19-64	No	Yes	No	Yes	No	No	5	5	5	80	320	5	320	5	0
136	136	Yes	Yes	Yes	Yes	3/9/2009	20/12/2009	15/1/2011	30/8/2011	19-64	Missing	Missing	No	No	No	No	5	5	1280	5	320	5	320	5	0
137	137	Yes	Yes	Yes	Yes	10/9/2009	19/12/2009	15/1/2011	20/9/2011	19-64	Missing	Missing	No	No	No	No	5	5	5	5	5	5	5	5	0
138	138	Yes	Yes	Yes	Yes	12/9/2009	13/12/2009	22/1/2011	22/9/2011	19-64	Missing	Missing	No	No	No	Yes	40	5	80	5	80	5	1280	40	0
139	139	Yes	Yes	Yes	Yes	1/8/2009	13/12/2009	22/1/2011	17/9/2011	19-64	Missing	Missing	No	No	No	No	5	5	5	5	5	5	5	5	0
140	140	Yes	Yes	Yes	Yes	5/9/2009	20/12/2009	29/1/2011	8/10/2011	19-64	Missing	Missing	No	No	No	No	5	5	5	5	5	5	5	5	0
141	141	Yes	Yes	Yes	Yes	4/7/2009	28/11/2009	18/12/2010	3/9/2011	19-64	Missing	Missing	No	No	No	No	5	5	5	5	40	5	20	5	0
142	142	Yes	Yes	Yes	Yes	29/8/2009	23/12/2009	8/1/2011	30/8/2011	19-64	Missing	Missing	No	No	No	No	5	5	5	5	5	5	5	5	0
143	143	Yes	Yes	Yes	Yes	19/8/2009	22/12/2009	29/1/2011	28/9/2011	19-64	Missing	Missing	No	No	No	No	5	5	5	5	5	5	5	5	0
144	144	Yes	Yes	Yes	Yes	22/8/2009	30/12/2009	24/1/2011	17/9/2011	19-64	Missing	Missing	No	No	No	No	5	5	5	5	5	160	5	160	0
145	145	Yes	Yes	Yes	Yes	9/9/2009	21/12/2009	26/1/2011	22/9/2011	19-64	Missing	Missing	No	No	No	No	5	5	5	5	5	5	5	5	0
146	146	Yes	Yes	Yes	Yes	29/8/2009	19/12/2009	28/1/2011	10/9/2011	19-64	Missing	Missing	No	No	No	No	5	5	5	5	5	40	5	40	0
147	147	Yes	Yes	Yes	Yes	27/8/2009	20/12/2009	18/2/2011	20/10/2011	19-64	Missing	Missing	No	No	No	No	5	5	5	5	5	5	5	5	0
148	148	Yes	Yes	Yes	Yes	17/7/2009	22/12/2009	23/2/2011	28/10/2011	19-64	Missing	Missing	No	No	No	No	5	5	5	5	5	5	5	5	0
149	149	Yes	Yes	Yes	Yes	11/7/2009	9/1/2010	18/12/2010	3/9/2011	19-64	No	Yes	Yes	Missing	Yes	Yes	5	80	5	80	80	640	40	640	0
150	150	Yes	Yes	Yes	Yes	24/7/2009	31/12/2009	28/12/2010	15/10/2011	19-64	Missing	Missing	No	No	No	No	5	5	5	5	5	5	5	5	0
151	151	Yes	Yes	Yes	Yes	18/7/2009	5/12/2009	29/12/2010	26/8/2011	19-64	Missing	Missing	No	No	No	No	5	5	5	5	5	5	5	5	0
152	152	Yes	Yes	Yes	Yes	20/8/2009	16/1/2010	7/1/2011	23/9/2011	19-64	Missing	Missing	No	No	No	No	5	5	5	5	5	5	5	5	0
153	153	Yes	Yes	Yes	Yes	22/8/2009	23/12/2009	8/1/2011	17/10/2011	19-64	Missing	Missing	No	No	No	No	5	5	5	5	40	5	40	5	0
154	154	Yes	Yes	Yes	Yes	29/7/2009	23/1/2010	8/1/2011	10/9/2011	19-64	Missing	Missing	No	No	No	No	5	5	5	5	5	5	5	5	0
155	155	Yes	Yes	Yes	Yes	22/8/2009	22/12/2009	19/1/2011	3/9/2011	19-64	No	Yes	No	No	Yes	No	5	5	5	40	20	20	20	20	0
156	156	Yes	Yes	Yes	Yes	18/7/2009	20/12/2009	22/1/2011	29/10/2011	19-64	Missing	Missing	No	No	No	No	5	5	5	5	5	5	5	5	0
157	157	Yes	Yes	Yes	Yes	26/8/2009	17/12/2009	25/1/2011	22/9/2011	19-64	Missing	Missing	No	No	No	No	5	5	5	5	5	5	5	5	0
158	158	Yes	Yes	Yes	Yes	5/9/2009	11/1/2010	29/1/2011	10/9/2011	19-64	Missing	Missing	No	No	No	No	5	5	5	5	5	5	160	5	0
159	159	Yes	Yes	Yes	Yes	9/9/2009	23/12/2009	29/1/2011	8/10/2011	19-64	Missing	Missing	No	No	No	No	5	5	5	5	5	5	5	5	0
160	160	Yes	Yes	Yes	Yes	10/7/2009	28/11/2009	31/1/2011	22/10/2011	19-64	Missing	Missing	No	No	Yes	No	5	40	5	80	5	40	5	40	0
161	161	Yes	Yes	Yes	Yes	5/9/2009	6/2/2010	31/1/2011	12/11/2011	19-64	No	Yes	No	No	No	No	5	5	5	5	5	5	5	5	0
162	162	Yes	Yes	Yes	Yes	8/7/2009	29/11/2009	16/12/2010	30/8/2011	19-64	Missing	Missing	No	No	No	No	5	5	5	5	5	5	5	5	0
163	163	Yes	Yes	Yes	Yes	23/7/2009	5/12/2009	16/12/2010	26/8/2011	19-64	No	Yes	Yes	Yes	Yes	No	5	640	5	640	160	320	160	320	0
164	164	Yes	Yes	Yes	Yes	8/7/2009	28/11/2009	18/12/2010	15/10/2011	19-64	Missing	Missing	No	No	No	No	5	80	5	80	160	80	80	80	0
165	165	Yes	Yes	Yes	Yes	17/7/2009	2/12/2009	20/12/2010	26/8/2011	19-64	Missing	Missing	No	No	No	No	5	5	5	5	5	5	5	5	0
166	166	Yes	Yes	Yes	Yes	15/7/2009	20/12/2009	28/12/2010	15/10/2011	19-64	No	Yes	No	No	Yes	No	10	40	10	40	320	40	320	40	0
167	167	Yes	Yes	Yes	Yes	25/7/2009	5/12/2009	31/12/2010	8/10/2011	19-64	Missing	Missing	No	No	No	No	5	5	5	5	5	5	5	5	0
168	168	Yes	Yes	Yes	Yes	25/7/2009	5/12/2009	31/12/2010	24/8/2011	19-64	Missing	Missing	No	No	No	No	5	5	5	5	5	5	5	5	0
169	169	Yes	Yes	Yes	Yes	1/8/2009	6/12/2009	8/1/2011	17/9/2011	19-64	Missing	Missing	No	No	No	No	5	5	5	5	5	5	5	5	0
170	170	Yes	Yes	Yes	Yes	15/8/2009	9/1/2010	8/1/2011	17/9/2011	19-64	Missing	Missing	No	No	No	No	5	5	5	5	5	5	5	5	0
171	171	Yes	Yes	Yes	Yes	20/8/2009	9/1/2010	8/1/2011	4/10/2011	19-64	Missing	Missing	No	No	No	No	5	5	5	5	5	5	5	5	0
172	172	Yes	Yes	Yes	Yes	20/8/2009	13/12/2009	15/1/2011	7/10/2011	19-64	Missing	Missing	No	No	No	No	5	5	5	5	5	5	80	5	0
173	173	Yes	Yes	Yes	Yes	5/9/2009	9/1/2010	17/1/2011	20/9/2011	19-64	Missing	Missing	No	No	No	No	5	5	5	5	5	5	5	5	0
174	174	Yes	Yes	Yes	Yes	24/7/2009	9/1/2010	21/1/2011	6/9/2011	19-64	Missing	Missing	No	No	No	No	5	5	5	5	5	5	5	5	0
175	175	Yes	Yes	Yes	Yes	8/8/2009	16/1/2010	21/1/2011	10/9/2011	19-64	Missing	Missing	Yes	No	Yes	Yes	5	5	5	5	160	5	20	5	0
176	176	Yes	Yes	Yes	Yes	1/8/2009	13/12/2009	22/1/2011	17/9/2011	19-64	Missing	Missing	No	No	No	No	5	5	5	5	5	5	5	5	0
177	177	Yes	Yes	Yes	Yes	22/8/2009	21/12/2009	24/1/2011	8/9/2011	19-64	Missing	Missing	No	No	No	No	5	5	5	5	5	5	40	5	0
178	178	Yes	Yes	Yes	Yes	29/8/2009	19/12/2009	28/1/2011	10/9/2011	19-64	No	Yes	No	No	Yes	Yes	5	5	5	5	40	5	20	5	0
179	179	Yes	Yes	Yes	Yes	17/7/2009	23/12/2009	31/1/2011	25/10/2011	19-64	No	Yes	Yes	No	Yes	Yes	5	5	5	5	5	5	5	5	0
180	180	Yes	Yes	Yes	Yes	6/8/2009	12/12/2009	18/12/2010	5/11/2011	19-64	No	Yes	No	No	Yes	No	5	320	5	320	5	320	640	320	0
181	181	Yes	Yes	Yes	Yes	18/7/2009	2/12/2009	21/12/2010	3/9/2011	19-64	Missing	Missing	No	No	No	No	20	5	20	5	20	5	20	5	0
182	182	Yes	Yes	Yes	Yes	11/7/2009	28/11/2009	23/12/2010	24/8/2011	19-64	Missing	Missing	No	No	No	No	5	5	5	5	5	5	5	5	0
183	183	Yes	Yes	Yes	Yes	24/7/2009	12/12/2009	28/12/2010	26/8/2011	19-64	Missing	Missing	No	No	No	No	5	5	5	5	5	5	80	40	0
184	184	Yes	Yes	Yes	Yes	27/8/2009	12/12/2009	15/1/2011	28/9/2011	19-64	Missing	Missing	No	No	No	No	5	5	5	5	5	5	5	5	0
185	185	Yes	Yes	Yes	Yes	9/9/2009	30/12/2009	19/1/2011	6/9/2011	19-64	Missing	Missing	No	No	No	No	5	5	5	5	5	5	5	5	0
186	186	Yes	Yes	Yes	Yes	9/9/2009	19/12/2009	19/1/2011	8/9/2011	19-64	No	Yes	No	No	Yes	No	80	5	80	5	80	5	80	5	0
187	187	Yes	Yes	Yes	Yes	22/8/2009	20/12/2009	20/1/2011	4/10/2011	19-64	Missing	Missing	No	No	No	No	5	5	5	5	5	1280	5	320	0
188	188	Yes	Yes	Yes	Yes	24/7/2009	2/12/2009	25/1/2011	17/9/2011	19-64	Missing	Missing	No	No	No	No	40	10	40	20	40	20	40	40	0
189	189	Yes	Yes	Yes	Yes	8/8/2009	5/12/2009	11/2/2011	17/9/2011	19-64	Missing	Missing	No	No	No	No	5	5	5	5	5	5	5	5	0
190	190	Yes	Yes	Yes	Yes	26/8/2009	11/1/2010	26/1/2011	8/9/2011	19-64	No	Yes	Yes	No	Yes	Yes	80	5	80	20	640	80	320	10	0
191	191	Yes	Yes	Yes	Yes	11/7/2009	18/11/2009	27/1/2011	22/10/2011	19-64	Missing	Missing	No	No	No	No	5	5	5	5	5	5	5	5	0
192	192	Yes	Yes	Yes	Yes	6/8/2009	13/12/2009	1/2/2011	17/10/2011	19-64	Missing	Missing	No	No	No	No	5	5	5	5	5	5	80	5	0
193	193	Yes	Yes	Yes	Yes	1/8/2009	5/12/2009	13/12/2010	26/8/2011	19-64	Missing	Missing	No	No	No	No	5	5	5	5	5	80	5	40	0
194	194	Yes	Yes	Yes	Yes	15/7/2009	28/11/2009	23/12/2010	6/10/2011	19-64	Missing	Missing	No	No	No	No	5	5	20	5	10	5	5	5	0
195	195	Yes	Yes	Yes	Yes	1/8/2009	12/12/2009	30/12/2010	3/9/2011	19-64	Missing	Missing	No	No	No	No	5	40	5	160	5	80	5	80	0
196	196	Yes	Yes	Yes	Yes	19/8/2009	30/12/2009	6/1/2011	10/9/2011	19-64	Missing	Missing	No	No	No	No	5	10	5	10	5	10	5	10	0
197	197	Yes	Yes	Yes	Yes	29/8/2009	19/12/2009	21/1/2011	12/10/2011	19-64	Missing	Missing	No	No	No	No	5	5	5	5	5	5	5	5	0
198	198	Yes	Yes	Yes	Yes	8/7/2009	17/12/2009	24/1/2011	20/9/2011	19-64	Missing	Missing	No	No	No	No	5	5	5	5	5	5	5	5	0
199	199	Yes	Yes	Yes	Yes	29/8/2009	9/1/2010	29/1/2011	8/10/2011	19-64	No	Yes	Yes	No	Yes	No	5	5	5	5	5	5	160	5	0
200	200	Yes	Yes	Yes	Yes	24/7/2009	11/1/2010	16/12/2010	24/8/2011	19-64	No	Yes	Yes	Yes	Yes	Yes	5	40	320	80	640	160	160	80	1
201	201	Yes	Yes	Yes	Yes	1/8/2009	12/12/2009	18/12/2010	5/11/2011	19-64	Missing	Missing	No	No	No	No	5	5	5	5	5	5	5	5	0
202	202	Yes	Yes	Yes	Yes	16/7/2009	28/11/2009	20/12/2010	17/9/2011	19-64	Missing	Missing	No	No	No	No	5	5	5	5	5	5	5	5	0
203	203	Yes	Yes	Yes	Yes	25/7/2009	12/12/2009	4/1/2011	22/10/2011	19-64	Missing	Missing	No	No	No	No	5	160	5	160	5	80	5	80	0
204	204	Yes	Yes	Yes	Yes	30/7/2009	6/12/2009	5/1/2011	1/9/2011	19-64	Missing	Missing	No	No	No	No	5	5	5	5	5	5	1280	5	0
205	205	Yes	Yes	Yes	Yes	19/8/2009	30/12/2009	6/1/2011	10/9/2011	19-64	Missing	Missing	No	No	No	No	5	5	5	5	5	5	5	5	0
206	206	Yes	Yes	Yes	Yes	29/8/2009	23/12/2009	7/1/2011	8/10/2011	19-64	No	Yes	No	Yes	Yes	Yes	5	5	5	5	5	5	5	5	0
207	207	Yes	Yes	Yes	Yes	20/8/2009	21/12/2009	19/1/2011	3/9/2011	19-64	Missing	Missing	No	No	No	No	5	5	5	5	5	5	20	5	0
208	208	Yes	Yes	Yes	Yes	20/8/2009	22/12/2009	24/1/2011	6/9/2011	19-64	No	Yes	Missing	Missing	Yes	No	80	5	80	80	80	20	320	5	0
209	209	Yes	Yes	Yes	Yes	29/8/2009	16/1/2010	26/1/2011	26/11/2011	19-64	Missing	Missing	No	No	No	No	5	5	5	5	5	5	80	5	0
210	210	Yes	Yes	Yes	Yes	11/7/2009	18/11/2009	27/1/2011	22/10/2011	19-64	Missing	Missing	No	No	No	No	5	5	5	5	5	40	5	5	0
211	211	Yes	Yes	Yes	Yes	22/7/2009	29/11/2009	19/3/2011	12/11/2011	19-64	Missing	Missing	No	No	No	No	5	5	5	5	640	5	320	5	0
212	212	Yes	Yes	Yes	Yes	18/7/2009	5/12/2009	13/12/2010	3/9/2011	19-64	Missing	Missing	No	No	No	No	5	5	5	5	5	5	5	5	0
213	213	Yes	Yes	Yes	Yes	9/7/2009	25/11/2009	16/12/2010	24/8/2011	19-64	No	Yes	No	No	Yes	No	5	40	5	40	5	40	5	40	0
214	214	Yes	Yes	Yes	Yes	18/7/2009	9/1/2010	16/12/2010	26/8/2011	19-64	Missing	Missing	No	No	No	No	80	5	80	5	80	320	80	320	0
215	215	Yes	Yes	Yes	Yes	11/7/2009	16/1/2010	17/12/2010	22/9/2011	19-64	Missing	Missing	No	No	No	No	5	5	5	5	5	5	5	5	0
216	216	Yes	Yes	Yes	Yes	11/7/2009	25/11/2009	18/12/2010	8/9/2011	19-64	No	Yes	Yes	No	Yes	Missing	5	5	5	320	2560	320	160	160	0
217	217	Yes	Yes	Yes	Yes	24/7/2009	11/1/2010	23/12/2010	30/8/2011	19-64	Missing	Missing	No	No	No	No	5	5	5	5	5	5	80	5	0
218	218	Yes	Yes	Yes	Yes	16/7/2009	28/11/2009	23/12/2010	26/8/2011	19-64	Missing	Missing	No	No	No	No	5	5	5	5	5	5	5	5	0
219	219	Yes	Yes	Yes	Yes	22/7/2009	30/12/2009	23/12/2010	24/8/2011	19-64	Missing	Missing	No	No	No	No	5	5	5	5	640	80	640	80	0
220	220	Yes	Yes	Yes	Yes	15/7/2009	20/12/2009	28/12/2010	15/10/2011	19-64	No	Yes	No	No	Yes	Yes	5	5	5	10	160	40	160	20	0
221	221	Yes	Yes	Yes	Yes	1/8/2009	12/12/2009	30/12/2010	3/9/2011	19-64	Missing	Missing	No	No	No	No	5	5	5	5	5	5	40	5	0
222	222	Yes	Yes	Yes	Yes	29/8/2009	19/12/2009	6/1/2011	4/10/2011	19-64	Missing	Missing	No	No	No	No	5	5	5	5	80	5	80	5	0
223	223	Yes	Yes	Yes	Yes	20/8/2009	16/1/2010	7/1/2011	23/9/2011	19-64	Missing	Missing	No	No	No	No	5	5	5	5	5	5	5	5	0
224	224	Yes	Yes	Yes	Yes	30/7/2009	31/12/2009	8/1/2011	3/9/2011	19-64	No	Yes	No	No	Yes	Yes	5	80	5	160	5	160	320	160	0
225	225	Yes	Yes	Yes	Yes	25/7/2009	5/12/2009	8/1/2011	4/10/2011	19-64	Missing	Missing	No	No	No	No	5	5	5	5	5	5	5	5	0
226	226	Yes	Yes	Yes	Yes	26/8/2009	9/1/2010	13/1/2011	17/9/2011	19-64	Missing	Missing	No	No	No	No	5	5	5	5	80	5	80	5	0
227	227	Yes	Yes	Yes	Yes	5/9/2009	20/12/2009	17/1/2011	1/9/2011	19-64	Missing	Missing	No	No	No	No	5	5	5	5	5	5	5	5	0
228	228	Yes	Yes	Yes	Yes	12/9/2009	19/12/2009	18/1/2011	1/9/2011	19-64	Missing	Missing	No	No	No	No	5	5	5	5	5	5	5	5	0
229	229	Yes	Yes	Yes	Yes	8/8/2009	12/12/2009	19/1/2011	22/9/2011	19-64	Missing	Missing	No	No	No	No	5	5	5	5	5	5	5	5	0
230	230	Yes	Yes	Yes	Yes	5/9/2009	13/12/2009	21/1/2011	3/9/2011	19-64	Missing	Missing	No	No	No	No	640	5	640	5	640	5	640	5	0
231	231	Yes	Yes	Yes	Yes	22/8/2009	30/12/2009	24/1/2011	17/9/2011	19-64	Missing	Missing	No	No	No	No	5	5	5	5	5	5	5	5	0
232	232	Yes	Yes	Yes	Yes	2/9/2009	23/1/2010	26/1/2011	17/9/2011	19-64	Missing	Missing	No	No	No	No	20	5	20	5	20	40	20	20	0
233	233	Yes	Yes	Yes	Yes	12/8/2009	16/1/2010	27/1/2011	24/11/2011	19-64	Missing	Missing	No	No	No	No	5	5	5	5	5	5	5	5	0
234	234	Yes	Yes	Yes	Yes	5/9/2009	6/2/2010	31/1/2011	12/11/2011	19-64	Missing	Missing	No	No	No	No	40	5	40	5	40	5	40	5	0
235	235	Yes	Yes	Yes	Yes	22/7/2009	2/12/2009	14/12/2010	26/8/2011	19-64	Missing	Missing	No	No	Yes	No	5	5	5	5	5	5	5	5	0
236	236	Yes	Yes	Yes	Yes	11/7/2009	25/11/2009	18/12/2010	8/9/2011	19-64	Missing	Missing	No	No	No	No	5	5	5	5	5	160	5	80	0
237	237	Yes	Yes	Yes	Yes	10/7/2009	23/1/2010	18/12/2010	8/10/2011	19-64	Missing	Missing	No	No	No	No	5	40	5	40	5	40	5	40	0
238	238	Yes	Yes	Yes	Yes	22/7/2009	28/11/2009	20/12/2010	8/9/2011	19-64	Missing	Missing	No	No	No	No	5	160	5	160	5	80	5	80	0
239	239	Yes	Yes	Yes	Yes	18/7/2009	28/11/2009	20/12/2010	8/9/2011	19-64	Missing	Missing	No	No	No	No	5	20	5	20	5	20	5	20	0
240	240	Yes	Yes	Yes	Yes	16/7/2009	28/11/2009	23/12/2010	26/8/2011	19-64	Missing	Missing	No	No	No	No	5	5	5	40	5	20	5	5	0
241	241	Yes	Yes	Yes	Yes	22/7/2009	30/12/2009	23/12/2010	24/8/2011	19-64	Missing	Missing	No	No	No	No	5	5	5	5	5	5	20	5	0
242	242	Yes	Yes	Yes	Yes	27/8/2009	20/12/2009	7/1/2011	3/9/2011	19-64	Missing	Missing	No	No	No	No	5	5	5	5	5	5	5	5	0
243	243	Yes	Yes	Yes	Yes	15/8/2009	19/12/2009	8/1/2011	16/9/2011	19-64	Missing	Missing	No	No	No	No	5	40	5	40	5	40	80	40	0
244	244	Yes	Yes	Yes	Yes	30/7/2009	5/12/2009	8/1/2011	3/9/2011	19-64	Missing	Missing	No	No	No	No	5	5	5	5	5	5	5	5	0
245	245	Yes	Yes	Yes	Yes	20/8/2009	16/1/2010	8/1/2011	24/8/2011	19-64	Missing	Missing	No	No	No	No	5	5	5	5	5	5	5	5	0
246	246	Yes	Yes	Yes	Yes	20/8/2009	13/12/2009	15/1/2011	7/10/2011	19-64	Missing	Missing	No	No	No	No	5	5	5	5	5	5	40	5	0
247	247	Yes	Yes	Yes	Yes	26/8/2009	13/12/2009	18/1/2011	3/9/2011	19-64	Missing	Missing	No	No	No	No	5	5	5	5	5	5	5	5	0
248	248	Yes	Yes	Yes	Yes	8/8/2009	13/12/2009	19/1/2011	20/9/2011	19-64	Missing	Missing	No	No	No	No	5	5	5	5	80	5	80	5	0
249	249	Yes	Yes	Yes	Yes	13/8/2009	19/12/2009	19/1/2011	3/9/2011	19-64	Missing	Missing	No	No	No	No	5	5	40	5	5	5	5	5	0
250	250	Yes	Yes	Yes	Yes	26/8/2009	17/12/2009	25/1/2011	8/9/2011	19-64	Missing	Missing	No	No	No	No	5	5	5	5	5	5	5	5	0
251	251	Yes	Yes	Yes	Yes	29/8/2009	20/12/2009	29/1/2011	8/10/2011	19-64	Missing	Missing	No	No	No	No	5	5	5	5	5	80	5	80	0
252	252	Yes	Yes	Yes	Yes	3/9/2009	4/2/2010	1/2/2011	8/12/2011	19-64	Missing	Missing	No	No	No	No	5	5	5	5	20	5	20	5	0
253	253	Yes	Yes	Yes	Yes	15/8/2009	9/1/2010	12/2/2011	17/9/2011	19-64	Missing	Missing	No	No	No	No	5	5	5	5	5	5	5	5	0
254	254	Yes	Yes	Yes	Yes	18/7/2009	9/1/2010	16/12/2010	26/8/2011	19-64	Missing	Missing	Missing	Missing	Yes	No	5	640	80	640	10	640	10	640	0
255	255	Yes	Yes	Yes	Yes	1/8/2009	12/12/2009	18/12/2010	17/9/2011	19-64	Missing	Missing	No	No	No	No	5	5	5	5	5	5	320	5	0
256	256	Yes	Yes	Yes	Yes	11/7/2009	23/1/2010	18/12/2010	3/9/2011	19-64	Missing	Missing	No	No	No	No	5	5	5	80	5	40	5	40	0
257	257	Yes	Yes	Yes	Yes	11/7/2009	2/12/2009	23/12/2010	14/9/2011	19-64	Missing	Missing	No	No	No	No	5	5	5	5	5	5	5	5	0
258	258	Yes	Yes	Yes	Yes	15/7/2009	19/12/2009	23/12/2010	28/9/2011	19-64	Missing	Missing	No	No	No	No	5	5	5	5	5	5	5	5	0
259	259	Yes	Yes	Yes	Yes	31/7/2009	16/1/2010	4/1/2011	22/9/2011	19-64	Missing	Missing	No	No	No	No	5	5	5	5	5	5	5	5	0
260	260	Yes	Yes	Yes	Yes	31/7/2009	16/1/2010	4/1/2011	17/9/2011	19-64	Missing	Missing	No	No	No	No	5	5	5	5	5	5	5	5	0
261	261	Yes	Yes	Yes	Yes	30/7/2009	23/12/2009	5/1/2011	6/10/2011	19-64	No	Yes	Yes	No	Yes	Yes	5	5	5	20	80	80	5	20	0
262	262	Yes	Yes	Yes	Yes	12/9/2009	17/12/2009	13/1/2011	20/9/2011	19-64	Missing	Missing	No	No	No	No	5	5	5	5	80	5	80	5	0
263	263	Yes	Yes	Yes	Yes	12/9/2009	20/12/2009	14/1/2011	26/9/2011	19-64	Missing	Missing	No	No	No	No	5	5	5	5	5	5	5	5	0
264	264	Yes	Yes	Yes	Yes	15/7/2009	31/12/2009	15/1/2011	17/9/2011	19-64	Missing	Missing	No	No	No	No	5	5	5	5	5	5	5	5	0
265	265	Yes	Yes	Yes	Yes	3/9/2009	11/1/2010	18/1/2011	1/9/2011	19-64	Missing	Missing	No	No	No	No	5	5	5	5	5	5	5	5	0
266	266	Yes	Yes	Yes	Yes	9/9/2009	30/12/2009	19/1/2011	6/9/2011	19-64	Missing	Missing	No	No	No	No	5	5	5	5	5	5	5	5	0
267	267	Yes	Yes	Yes	Yes	26/8/2009	23/12/2009	21/1/2011	6/9/2011	19-64	Missing	Missing	No	No	No	No	160	5	160	5	80	5	80	5	0
268	268	Yes	Yes	Yes	Yes	20/8/2009	30/12/2009	21/1/2011	3/9/2011	19-64	Missing	Missing	No	No	No	No	5	5	5	5	5	5	5	5	0
269	269	Yes	Yes	Yes	Yes	27/8/2009	22/12/2009	24/1/2011	8/9/2011	19-64	Missing	Missing	No	No	No	No	5	5	5	5	5	5	5	5	0
270	270	Yes	Yes	Yes	Yes	29/8/2009	19/12/2009	27/1/2011	7/10/2011	19-64	Missing	Missing	No	No	No	No	5	5	5	5	5	5	5	5	0
271	271	Yes	Yes	Yes	Yes	29/8/2009	9/1/2010	29/1/2011	8/10/2011	19-64	Missing	Missing	No	No	No	No	5	5	5	5	5	5	5	5	0
272	272	Yes	Yes	Yes	Yes	16/7/2009	23/12/2009	28/12/2010	28/9/2011	19-64	Missing	Missing	Yes	No	No	Yes	5	160	5	160	2560	1280	80	160	0
273	273	Yes	Yes	Yes	Yes	13/8/2009	13/12/2009	7/1/2011	1/9/2011	19-64	Missing	Missing	No	No	No	No	5	5	5	5	5	5	5	5	0
274	274	Yes	Yes	Yes	Yes	29/8/2009	11/1/2010	14/1/2011	30/8/2011	19-64	Missing	Missing	No	No	No	No	80	5	80	5	80	5	160	5	0
275	275	Yes	Yes	Yes	Yes	27/8/2009	13/12/2009	15/1/2011	30/8/2011	19-64	Missing	Missing	No	No	No	No	5	5	5	5	5	80	5	40	0
276	276	Yes	Yes	Yes	Yes	18/7/2009	5/12/2009	15/1/2011	5/11/2011	19-64	Missing	Missing	No	No	No	No	5	5	5	5	5	5	5	5	0
277	277	Yes	Yes	Yes	Yes	29/8/2009	16/1/2010	15/1/2011	15/11/2011	19-64	Missing	Missing	No	Yes	No	No	5	5	40	5	80	5	80	5	0
278	278	Yes	Yes	Yes	Yes	12/9/2009	9/1/2010	15/1/2011	25/10/2011	19-64	Missing	Missing	No	No	No	No	5	5	5	5	5	5	5	5	0
279	279	Yes	Yes	Yes	Yes	29/8/2009	13/12/2009	27/1/2011	8/9/2011	19-64	Missing	Missing	No	No	No	No	5	40	5	40	5	40	5	40	0
280	280	Yes	Yes	Yes	Yes	9/7/2009	25/11/2009	16/12/2010	24/8/2011	19-64	Missing	Missing	No	No	No	No	5	5	5	5	5	320	5	160	0
281	281	Yes	Yes	Yes	Yes	8/7/2009	5/12/2009	18/12/2010	24/8/2011	19-64	Missing	Missing	No	No	No	No	5	5	5	5	5	5	5	5	0
282	282	Yes	Yes	Yes	Yes	24/7/2009	11/1/2010	23/12/2010	30/8/2011	19-64	Missing	Missing	No	No	Yes	Yes	5	5	5	5	5	5	80	320	0
283	283	Yes	Yes	Yes	Yes	5/8/2009	12/12/2009	5/1/2011	28/9/2011	19-64	Missing	Missing	No	No	No	No	40	40	20	20	10	20	10	20	0
284	284	Yes	Yes	Yes	Yes	20/8/2009	20/12/2009	7/1/2011	8/10/2011	19-64	Missing	Missing	No	No	No	No	5	5	5	5	5	5	5	5	0
285	285	Yes	Yes	Yes	Yes	15/8/2009	17/1/2010	7/1/2011	17/9/2011	19-64	Missing	Missing	No	No	No	No	5	5	5	5	5	5	160	5	0
286	286	Yes	Yes	Yes	Yes	3/9/2009	30/12/2009	19/1/2011	15/11/2011	19-64	Missing	Missing	No	No	No	No	5	5	5	5	5	5	80	5	0
287	287	Yes	Yes	Yes	Yes	22/8/2009	21/12/2009	19/1/2011	30/9/2011	19-64	Missing	Missing	No	No	No	No	5	5	5	5	40	5	40	5	0
288	288	Yes	Yes	Yes	Yes	5/9/2009	13/12/2009	22/1/2011	26/9/2011	19-64	Missing	Missing	No	No	No	No	320	5	320	5	160	5	160	5	0
289	289	Yes	Yes	Yes	Yes	19/8/2009	19/12/2009	22/1/2011	10/9/2011	19-64	Missing	Missing	No	No	No	No	5	5	5	5	320	5	320	5	0
290	290	Yes	Yes	Yes	Yes	29/8/2009	30/12/2009	24/1/2011	6/9/2011	19-64	Missing	Missing	No	No	No	No	5	5	5	5	5	5	5	5	0
291	291	Yes	Yes	Yes	Yes	23/7/2009	2/12/2009	23/12/2010	24/8/2011	19-64	No	Yes	Yes	No	Yes	Yes	5	40	5	80	160	320	80	160	0
292	292	Yes	Yes	Yes	Yes	1/8/2009	5/12/2009	29/12/2010	24/8/2011	19-64	Missing	Missing	No	No	No	No	5	10	5	20	5	20	5	5	0
293	293	Yes	Yes	Yes	Yes	25/7/2009	5/12/2009	3/1/2011	3/12/2011	19-64	Missing	Missing	No	No	No	No	40	5	40	5	40	5	80	5	0
294	294	Yes	Yes	Yes	Yes	22/8/2009	17/12/2009	5/1/2011	26/8/2011	19-64	No	Yes	No	No	Yes	No	5	40	5	80	5	80	5	80	0
295	295	Yes	Yes	Yes	Yes	26/8/2009	23/12/2009	6/1/2011	30/8/2011	19-64	Missing	Missing	No	No	No	No	5	5	5	5	5	5	5	5	0
296	296	Yes	Yes	Yes	Yes	29/8/2009	20/12/2009	6/1/2011	10/9/2011	19-64	Missing	Missing	No	No	No	No	20	5	20	5	320	5	320	5	0
297	297	Yes	Yes	Yes	Yes	20/8/2009	16/1/2010	8/1/2011	24/8/2011	19-64	Missing	Missing	No	No	No	No	5	5	5	5	5	5	5	5	0
298	298	Yes	Yes	Yes	Yes	3/9/2009	20/12/2009	15/1/2011	30/8/2011	19-64	Missing	Missing	No	No	No	No	5	5	5	5	5	160	5	160	0
299	299	Yes	Yes	Yes	Yes	10/9/2009	21/12/2009	17/1/2011	16/9/2011	19-64	Missing	Missing	No	No	No	No	5	5	5	5	5	5	5	5	0
300	300	Yes	Yes	Yes	Yes	23/7/2009	29/11/2009	28/1/2011	8/10/2011	19-64	Missing	Missing	No	No	Yes	No	5	160	5	80	40	80	40	80	0
301	301	Yes	Yes	Yes	Yes	5/9/2009	13/12/2009	29/1/2011	17/9/2011	19-64	Missing	Missing	No	No	No	No	5	5	80	5	80	5	80	5	0
302	302	Yes	Yes	Yes	Yes	12/9/2009	20/12/2009	29/1/2011	10/9/2011	19-64	Missing	Missing	No	No	No	No	5	5	5	5	5	5	5	5	0
303	303	Yes	Yes	Yes	Yes	18/7/2009	29/11/2009	16/12/2010	17/9/2011	19-64	No	Yes	No	No	Yes	No	5	5	5	5	20	5	5	5	0
304	304	Yes	Yes	Yes	Yes	30/7/2009	6/12/2009	5/1/2011	1/9/2011	19-64	No	Yes	Yes	Yes	Yes	Yes	5	5	5	160	160	160	40	80	0
305	305	Yes	Yes	Yes	Yes	7/8/2009	13/12/2009	7/1/2011	1/9/2011	19-64	Missing	Missing	No	No	No	No	5	5	5	5	5	5	5	5	0
306	306	Yes	Yes	Yes	Yes	15/8/2009	17/1/2010	7/1/2011	17/9/2011	19-64	Missing	Missing	No	No	No	No	5	5	5	5	5	5	160	5	0
307	307	Yes	Yes	Yes	Yes	29/8/2009	23/12/2009	8/1/2011	30/8/2011	19-64	Missing	Missing	No	No	No	No	5	5	5	5	5	5	5	5	0
308	308	Yes	Yes	Yes	Yes	22/8/2009	20/12/2009	11/1/2011	14/9/2011	19-64	Missing	Missing	No	No	No	No	5	5	5	5	5	5	5	5	0
309	309	Yes	Yes	Yes	Yes	12/9/2009	19/12/2009	15/1/2011	15/10/2011	19-64	Missing	Missing	No	No	No	No	5	5	5	5	5	160	5	80	0
310	310	Yes	Yes	Yes	Yes	5/9/2009	31/12/2009	20/1/2011	17/10/2011	19-64	No	Yes	No	No	Yes	Missing	5	5	5	5	40	5	5	5	0
311	311	Yes	Yes	Yes	Yes	20/8/2009	11/1/2010	21/1/2011	6/10/2011	19-64	Missing	Missing	No	No	No	No	5	5	5	5	80	5	40	5	0
312	312	Yes	Yes	Yes	Yes	22/8/2009	4/2/2010	27/1/2011	8/9/2011	19-64	Missing	Missing	No	No	No	No	5	5	5	5	5	5	5	5	0
313	313	Yes	Yes	Yes	Yes	6/8/2009	31/12/2009	31/1/2011	8/10/2011	19-64	Missing	Missing	No	No	Yes	No	10	5	10	5	10	5	10	20	0
314	314	Yes	Yes	Yes	Yes	11/7/2009	28/11/2009	18/12/2010	24/8/2011	19-64	Missing	Missing	No	No	No	No	5	40	5	40	5	40	5	40	0
315	315	Yes	Yes	Yes	Yes	11/7/2009	28/11/2009	18/12/2010	24/8/2011	19-64	Missing	Missing	No	No	No	No	5	5	5	5	5	5	5	5	0
316	316	Yes	Yes	Yes	Yes	22/8/2009	19/12/2009	7/1/2011	26/11/2011	19-64	Missing	Missing	No	No	No	No	5	5	5	5	5	5	5	5	0
317	317	Yes	Yes	Yes	Yes	29/8/2009	11/1/2010	14/1/2011	30/8/2011	19-64	Missing	Missing	No	No	No	No	5	5	20	5	20	5	20	5	0
318	318	Yes	Yes	Yes	Yes	9/9/2009	21/12/2009	15/1/2011	28/9/2011	19-64	Missing	Missing	No	No	No	No	5	5	5	5	5	5	5	5	0
319	319	Yes	Yes	Yes	Yes	8/8/2009	13/12/2009	19/1/2011	20/9/2011	19-64	Missing	Missing	No	No	No	No	5	5	5	5	5	5	80	5	0
320	320	Yes	Yes	Yes	Yes	26/8/2009	22/12/2009	20/1/2011	10/9/2011	19-64	Missing	Missing	No	No	No	No	5	5	40	5	40	5	40	5	0
321	321	Yes	Yes	Yes	Yes	2/9/2009	30/12/2009	21/1/2011	6/9/2011	19-64	Missing	Missing	No	No	No	No	5	5	5	5	5	5	40	5	0
322	322	Yes	Yes	Yes	Yes	22/7/2009	5/12/2009	18/12/2010	24/8/2011	19-64	Missing	Missing	No	No	No	No	5	5	5	5	5	80	5	80	0
323	323	Yes	Yes	Yes	Yes	20/8/2009	23/12/2009	6/1/2011	30/8/2011	19-64	Missing	Missing	No	No	No	No	5	5	5	5	5	5	5	5	0
324	324	Yes	Yes	Yes	Yes	19/8/2009	12/12/2009	6/1/2011	24/8/2011	19-64	Missing	Missing	Yes	Yes	Yes	Yes	5	5	5	5	5	5	5	5	0
325	325	Yes	Yes	Yes	Yes	22/8/2009	21/12/2009	8/1/2011	3/9/2011	19-64	Missing	Missing	No	No	No	No	5	5	5	5	5	5	5	5	0
326	326	Yes	Yes	Yes	Yes	22/8/2009	21/12/2009	13/1/2011	30/9/2011	19-64	No	Yes	Yes	No	Yes	Yes	5	5	5	5	640	5	320	5	0
327	327	Yes	Yes	Yes	Yes	29/8/2009	9/1/2010	15/1/2011	3/9/2011	19-64	No	Yes	Yes	Yes	Yes	Yes	5	5	5	5	5	5	5	5	0
328	328	Yes	Yes	Yes	Yes	2/9/2009	11/1/2010	17/1/2011	1/9/2011	19-64	Missing	Missing	No	No	No	No	5	5	5	5	5	5	5	5	0
329	329	Yes	Yes	Yes	Yes	2/9/2009	11/1/2010	17/1/2011	20/9/2011	19-64	Missing	Missing	No	No	No	No	5	5	5	5	5	5	5	5	0
330	330	Yes	Yes	Yes	Yes	29/8/2009	11/1/2010	20/1/2011	8/9/2011	19-64	Missing	Missing	No	No	No	No	5	5	5	5	5	5	80	5	0
331	331	Yes	Yes	Yes	Yes	26/8/2009	22/12/2009	20/1/2011	10/9/2011	19-64	Missing	Missing	No	No	No	No	5	5	5	5	5	5	5	5	0
332	332	Yes	Yes	Yes	Yes	29/8/2009	20/12/2009	26/1/2011	8/9/2011	19-64	Missing	Missing	No	No	No	No	5	5	5	5	5	640	5	320	0
333	333	Yes	Yes	Yes	Yes	29/7/2009	5/12/2009	4/1/2011	30/8/2011	19-64	Missing	Missing	No	No	No	No	5	5	5	5	5	5	80	5	0
334	334	Yes	Yes	Yes	Yes	20/8/2009	17/12/2009	6/1/2011	26/8/2011	19-64	Missing	Missing	No	No	No	No	5	5	5	5	5	5	5	80	0
335	335	Yes	Yes	Yes	Yes	25/7/2009	5/12/2009	7/1/2011	30/8/2011	19-64	Missing	Missing	No	No	No	No	5	5	5	5	5	5	5	5	0
336	336	Yes	Yes	Yes	Yes	29/8/2009	21/12/2009	8/1/2011	3/9/2011	19-64	Missing	Missing	No	No	No	No	5	5	5	5	5	5	5	5	0
337	337	Yes	Yes	Yes	Yes	26/8/2009	19/12/2009	8/1/2011	26/8/2011	19-64	Missing	Missing	No	No	No	No	5	5	5	5	5	5	5	5	0
338	338	Yes	Yes	Yes	Yes	20/8/2009	31/12/2009	20/1/2011	28/9/2011	19-64	Missing	Missing	No	No	No	No	5	5	80	5	80	5	80	5	1
339	339	Yes	Yes	Yes	Yes	20/8/2009	4/2/2010	20/1/2011	1/9/2011	19-64	Missing	Missing	No	No	No	No	5	5	5	5	5	20	5	20	0
340	340	Yes	Yes	Yes	Yes	25/7/2009	5/12/2009	26/1/2011	17/9/2011	19-64	Missing	Missing	No	No	No	No	5	5	5	5	5	5	5	5	0
341	341	Yes	Yes	Yes	Yes	22/7/2009	21/12/2009	14/12/2010	8/10/2011	19-64	Missing	Missing	Yes	No	Yes	Yes	5	1280	5	1280	5	1280	80	640	0
342	342	Yes	Yes	Yes	Yes	4/7/2009	25/11/2009	13/12/2010	24/8/2011	19-64	Missing	Missing	No	No	No	No	5	20	5	20	5	20	5	20	0
343	343	Yes	Yes	Yes	Yes	1/8/2009	5/12/2009	29/12/2010	24/8/2011	19-64	Missing	Missing	No	No	No	No	5	5	5	5	5	5	40	5	0
344	344	Yes	Yes	Yes	Yes	29/7/2009	5/12/2009	4/1/2011	30/8/2011	19-64	Missing	Missing	No	Yes	No	No	5	5	5	5	5	5	160	5	0
345	345	Yes	Yes	Yes	Yes	25/7/2009	5/12/2009	7/1/2011	30/8/2011	19-64	Missing	Missing	No	No	No	No	5	5	5	5	5	5	5	5	0
346	346	Yes	Yes	Yes	Yes	22/8/2009	21/12/2009	8/1/2011	3/9/2011	19-64	No	Yes	No	No	Yes	No	5	5	5	5	5	5	5	5	0
347	347	Yes	Yes	Yes	Yes	22/7/2009	29/11/2009	24/1/2011	8/9/2011	19-64	Missing	Missing	No	No	No	No	5	5	5	5	5	80	5	80	0
348	348	Yes	Yes	Yes	Yes	22/8/2009	17/1/2010	29/1/2011	10/9/2011	19-64	Missing	Missing	No	No	Yes	Yes	5	5	5	5	1280	5	80	5	0
349	349	Yes	Yes	Yes	Yes	5/8/2009	6/12/2009	7/1/2011	14/9/2011	19-64	Missing	Missing	No	No	No	No	5	5	5	5	5	5	40	5	0
350	350	Yes	Yes	Yes	Yes	22/8/2009	21/12/2009	11/1/2011	20/9/2011	19-64	Missing	Missing	No	No	No	No	5	5	5	5	5	5	5	5	0
351	351	Yes	Yes	Yes	Yes	16/7/2009	28/11/2009	18/1/2011	3/9/2011	19-64	Missing	Missing	No	No	No	No	5	20	5	20	5	20	5	20	0
352	352	Yes	Yes	Yes	Yes	2/9/2009	11/1/2010	27/1/2011	28/9/2011	19-64	Missing	Missing	No	No	No	No	5	5	5	5	5	5	5	5	0
353	353	Yes	Yes	Yes	Yes	3/9/2009	16/1/2010	27/1/2011	18/11/2011	19-64	Missing	Missing	No	No	No	No	5	5	5	5	5	5	5	5	0
354	354	Yes	Yes	Yes	Yes	29/8/2009	23/1/2010	7/1/2011	15/11/2011	19-64	Missing	Missing	No	No	No	No	5	5	5	5	5	5	40	5	0
355	355	Yes	Yes	Yes	Yes	2/9/2009	23/12/2009	7/1/2011	17/10/2011	19-64	Missing	Missing	No	No	No	No	5	20	5	20	5	20	5	20	0
356	356	Yes	Yes	Yes	Yes	27/8/2009	13/12/2009	10/1/2011	14/9/2011	19-64	Missing	Missing	No	No	No	No	5	5	5	5	80	5	80	5	0
357	357	Yes	Yes	Yes	Yes	12/9/2009	30/12/2009	14/1/2011	4/10/2011	19-64	Missing	Missing	No	No	Yes	No	5	40	5	160	5	80	320	80	0
358	358	Yes	Yes	Yes	Yes	26/8/2009	9/1/2010	15/1/2011	3/9/2011	19-64	Missing	Missing	No	No	No	No	5	80	5	80	5	80	5	80	0
359	359	Yes	Yes	Yes	Yes	18/7/2009	17/1/2010	15/1/2011	8/10/2011	19-64	Missing	Missing	No	No	No	No	5	5	5	5	5	5	5	5	0
360	360	Yes	Yes	Yes	Yes	29/8/2009	11/1/2010	20/1/2011	8/9/2011	19-64	Missing	Missing	No	No	No	No	5	5	640	5	320	5	320	5	0
361	361	Yes	Yes	Yes	Yes	22/8/2009	19/12/2009	22/1/2011	8/9/2011	19-64	Missing	Missing	No	No	No	Yes	5	5	5	5	5	5	5	5	0
362	362	Yes	Yes	Yes	Yes	24/7/2009	5/12/2009	30/12/2010	15/10/2011	19-64	No	Yes	No	No	Yes	No	20	1280	20	1280	20	640	20	640	0
363	363	Yes	Yes	Yes	Yes	3/9/2009	13/12/2009	24/1/2011	6/9/2011	19-64	Missing	Missing	No	No	No	No	5	5	5	5	5	5	5	5	0
364	364	Yes	Yes	Yes	Yes	2/9/2009	9/1/2010	26/1/2011	28/9/2011	19-64	Missing	Missing	No	No	No	No	5	5	5	5	5	5	5	5	0
365	365	Yes	Yes	Yes	Yes	22/7/2009	29/11/2009	16/12/2010	17/9/2011	>64	Missing	Missing	No	No	Yes	No	5	5	5	5	5	5	5	5	0
366	366	Yes	Yes	Yes	Yes	15/8/2009	13/12/2009	5/1/2011	17/9/2011	>64	No	Yes	Yes	Yes	Yes	Yes	5	40	5	80	160	2560	160	320	0
367	367	Yes	Yes	Yes	Yes	18/7/2009	17/1/2010	15/1/2011	8/10/2011	>64	Missing	Missing	Yes	No	No	Yes	5	20	5	20	40	160	5	40	0
368	368	Yes	Yes	Yes	Yes	13/8/2009	19/12/2009	19/1/2011	3/9/2011	>64	Missing	Missing	No	No	No	No	40	5	40	5	40	5	40	5	0
369	369	Yes	Yes	Yes	Yes	29/7/2009	2/12/2009	23/12/2010	24/8/2011	>64	No	Yes	No	No	Yes	Yes	5	5	5	5	5	5	5	40	0
370	370	Yes	Yes	Yes	Yes	20/8/2009	23/12/2009	6/1/2011	14/9/2011	>64	Missing	Missing	No	No	No	No	5	5	5	5	5	5	5	5	0
371	371	Yes	Yes	Yes	Yes	20/8/2009	17/12/2009	6/1/2011	26/8/2011	>64	No	Yes	No	No	Yes	Missing	5	640	5	1280	5	80	5	20	0
372	372	Yes	Yes	Yes	Yes	22/8/2009	17/12/2009	8/1/2011	3/9/2011	>64	Missing	Missing	Yes	Yes	Yes	Yes	5	160	5	160	320	160	320	160	0
373	373	Yes	Yes	Yes	Yes	29/8/2009	31/12/2009	14/1/2011	19/11/2011	>64	No	Yes	No	No	No	No	5	640	5	640	5	80	5	80	0
374	374	Yes	Yes	Yes	Yes	2/9/2009	30/12/2009	21/1/2011	6/9/2011	>64	Missing	Missing	No	No	No	No	5	5	5	5	5	5	5	5	0
375	375	Yes	Yes	Yes	Yes	18/7/2009	5/12/2009	22/1/2011	28/9/2011	>64	Missing	Missing	No	Yes	Yes	Yes	5	5	5	5	5	5	5	320	0
376	376	Yes	Yes	Yes	Yes	12/8/2009	16/1/2010	27/1/2011	24/11/2011	>64	Yes	No	No	No	Yes	No	5	5	320	5	5	5	5	5	0
377	377	Yes	Yes	Yes	Yes	13/8/2009	13/12/2009	28/1/2011	10/9/2011	>64	No	Yes	Yes	Yes	Yes	Yes	5	5	20	40	40	80	20	160	0
378	378	Yes	Yes	Yes	Yes	22/8/2009	17/1/2010	29/1/2011	10/9/2011	>64	No	Yes	Yes	Yes	Yes	Yes	5	5	40	5	640	5	80	5	0
379	379	Yes	Yes	Yes	Yes	8/7/2009	29/11/2009	7/1/2011	28/9/2011	>64	No	Yes	No	No	Yes	No	5	5	5	5	5	640	5	640	0
380	380	Yes	Yes	Yes	Yes	22/8/2009	31/12/2009	8/1/2011	20/10/2011	>64	No	Yes	No	Yes	No	No	5	5	5	80	5	40	5	40	0
381	381	Yes	Yes	Yes	Yes	15/7/2009	25/11/2009	21/1/2011	6/9/2011	>64	No	Yes	No	No	Yes	Yes	5	5	5	5	5	5	80	5	0
382	382	Yes	Yes	Yes	Yes	29/7/2009	5/12/2009	31/1/2011	14/9/2011	>64	Missing	Missing	No	No	No	No	5	5	5	5	5	5	5	5	0
383	383	Yes	Yes	Yes	Yes	11/7/2009	30/12/2009	20/12/2010	28/9/2011	>64	Missing	Missing	Yes	No	No	No	5	5	5	5	5	5	5	5	0
384	384	Yes	Yes	Yes	Yes	12/9/2009	12/12/2009	27/1/2011	17/9/2011	>64	Missing	Missing	No	No	No	No	5	5	5	5	5	5	5	5	0
385	385	Yes	Yes	Yes	Yes	5/9/2009	16/1/2010	31/1/2011	2/11/2011	>64	No	Yes	No	Yes	Yes	No	5	5	5	5	5	5	40	5	0
386	386	Yes	Yes	Yes	Yes	29/8/2009	19/12/2009	14/1/2011	19/11/2011	>64	No	Yes	Yes	No	No	No	5	5	5	5	5	5	5	5	0
387	387	Yes	Yes	Yes	Yes	3/9/2009	9/1/2010	19/1/2011	7/10/2011	>64	Yes	Yes	No	Yes	Yes	Yes	5	40	160	40	320	40	80	40	0
388	388	Yes	Yes	Yes	Yes	11/7/2009	30/12/2009	20/12/2010	28/9/2011	>64	Missing	Missing	No	No	No	No	5	5	5	5	5	5	5	5	0
389	389	Yes	Yes	Yes	Yes	24/7/2009	2/12/2009	30/12/2010	30/9/2011	>64	Missing	Missing	No	No	No	No	5	5	5	5	5	160	5	80	0
390	390	Yes	Yes	Yes	Yes	29/7/2009	5/12/2009	4/1/2011	24/8/2011	>64	No	Yes	No	Yes	Yes	Yes	5	40	5	40	40	320	20	160	0
391	391	Yes	Yes	Yes	Yes	8/8/2009	12/12/2009	19/1/2011	8/10/2011	>64	No	Yes	No	No	Yes	No	20	80	80	80	40	40	40	40	0
392	392	Yes	Yes	Yes	Yes	31/7/2009	23/12/2009	22/1/2011	28/9/2011	>64	Missing	Missing	No	No	No	No	5	40	5	40	5	20	5	20	0
393	393	Yes	Yes	Yes	Yes	29/8/2009	17/1/2010	25/1/2011	10/9/2011	>64	Missing	Missing	No	No	No	No	5	5	5	5	5	5	5	5	0
394	394	Yes	Yes	Yes	Yes	2/9/2009	11/1/2010	27/1/2011	28/9/2011	>64	Missing	Missing	No	No	No	No	5	5	5	5	5	5	5	5	0
395	395	Yes	Yes	Yes	Yes	31/7/2009	6/12/2009	5/1/2011	3/9/2011	>64	Missing	Missing	No	No	No	No	5	20	5	80	5	80	160	80	0
396	396	Yes	Yes	Yes	Yes	15/8/2009	16/1/2010	6/1/2011	24/8/2011	>64	No	Yes	Yes	Missing	Yes	Yes	5	5	5	5	40	5	5	5	0
397	397	Yes	Yes	Yes	Yes	15/8/2009	16/1/2010	6/1/2011	24/8/2011	>64	No	Yes	Yes	Missing	Yes	No	5	5	5	5	5	10	5	10	0
398	398	Yes	Yes	Yes	Yes	20/8/2009	11/1/2010	8/1/2011	20/9/2011	>64	Missing	Missing	No	No	No	No	5	5	5	5	5	5	5	5	0
399	399	Yes	Yes	Yes	Yes	27/8/2009	31/12/2009	20/1/2011	1/9/2011	>64	Missing	Missing	Yes	No	Yes	Yes	5	40	20	40	20	40	20	40	0
400	400	Yes	Yes	Yes	Yes	8/7/2009	25/11/2009	24/1/2011	6/9/2011	>64	No	Yes	No	No	Yes	Yes	5	160	80	160	160	1280	80	640	0
401	401	Yes	Yes	Yes	Yes	4/7/2009	28/11/2009	24/1/2011	14/9/2011	>64	Missing	Missing	Yes	Yes	Yes	Missing	5	5	20	5	40	5	20	5	0
402	402	Yes	Yes	Yes	Yes	4/7/2009	18/11/2009	26/1/2011	6/9/2011	>64	Missing	Missing	Yes	Missing	Yes	Missing	5	5	5	5	320	5	80	5	0
403	403	Yes	Yes	Yes	Yes	5/9/2009	16/1/2010	31/1/2011	2/11/2011	>64	No	Yes	No	Yes	Yes	Yes	5	5	5	5	5	5	80	5	0
404	404	Yes	Yes	Yes	Yes	22/7/2009	29/11/2009	19/3/2011	12/11/2011	>64	Missing	Missing	No	No	No	No	5	5	5	5	5	5	5	5	0
405	405	Yes	Yes	Yes	Yes	9/7/2009	25/11/2009	15/1/2011	3/9/2011	>64	Missing	Missing	No	No	No	No	5	5	5	5	20	320	40	320	0
406	406	Yes	Yes	Yes	Yes	15/8/2009	30/12/2009	19/1/2011	28/9/2011	>64	No	Yes	Yes	Yes	Yes	Yes	5	5	5	5	5	5	5	5	0
407	407	Yes	Yes	Yes	Yes	29/7/2009	2/12/2009	27/1/2011	8/9/2011	>64	Missing	Missing	No	No	No	No	5	5	5	5	5	5	5	5	0
408	408	Yes	Yes	Yes	Yes	18/7/2009	23/12/2009	29/12/2010	24/8/2011	>64	No	Yes	Yes	Yes	Yes	Yes	5	320	5	640	160	640	160	640	0
409	409	Yes	Yes	Yes	Yes	29/7/2009	5/12/2009	8/1/2011	30/8/2011	>64	No	Yes	Yes	Yes	Yes	Yes	5	5	5	5	20	5	5	5	0
410	410	Yes	Yes	Yes	Yes	26/8/2009	21/12/2009	20/1/2011	1/9/2011	>64	Missing	Missing	No	No	No	No	5	5	5	5	5	5	5	5	0
411	411	Yes	Yes	Yes	Yes	29/8/2009	31/12/2009	22/1/2011	8/9/2011	>64	Missing	Missing	Yes	Yes	Yes	No	5	5	5	20	5	20	80	20	0
412	412	Yes	Yes	Yes	Yes	29/8/2009	31/12/2009	22/1/2011	8/9/2011	>64	No	Yes	Yes	Yes	Yes	Yes	5	5	5	5	160	5	160	5	0
413	413	Yes	Yes	Yes	Yes	20/8/2009	11/1/2010	8/1/2011	20/9/2011	>64	Yes	No	No	Yes	No	No	5	5	5	320	5	5	5	5	0
414	414	Yes	Yes	Yes	Yes	29/7/2009	5/12/2009	22/1/2011	20/9/2011	>64	Missing	Missing	Yes	No	No	Missing	5	5	5	5	5	5	5	5	0
415	415	Yes	Yes	Yes	Yes	13/8/2009	13/12/2009	28/1/2011	10/9/2011	>64	No	Yes	Yes	Yes	Yes	Yes	5	5	5	5	5	5	5	80	0
416	416	Yes	Yes	Yes	Yes	31/7/2009	6/12/2009	5/1/2011	14/9/2011	>64	Missing	Missing	No	No	Yes	No	5	5	5	5	5	160	5	160	0
417	417	Yes	Yes	Yes	Yes	29/8/2009	22/12/2009	27/1/2011	14/9/2011	>64	No	Yes	Yes	No	Yes	Yes	5	5	10	5	20	40	20	20	0
418	418	Yes	Yes	Yes	Yes	18/7/2009	29/11/2009	24/1/2011	10/9/2011	>64	Missing	Missing	Yes	Yes	Yes	Yes	160	5	160	5	160	5	160	5	0
419	419	Yes	Yes	Yes	Yes	3/9/2009	20/12/2009	5/3/2011	2/11/2011	>64	Yes	Yes	Yes	Yes	Yes	Yes	5	5	5	10	5	80	5	5	0
420	420	Yes	Yes	Yes	Yes	18/7/2009	23/12/2009	29/12/2010	24/8/2011	>64	Missing	Missing	Yes	Yes	Yes	No	5	5	5	160	80	160	80	160	0
